# Supplementary material for: The relationship between professional identity and academic burnout among college students majoring in physical education a chain-mediated effect
Source: Front Psychol. 2025 Sep 15;16:1618909. doi: 10.3389/fpsyg.2025.1618909 (PMC12477245; doi:10.3389/fpsyg.2025.1618909)
Supplement: Supplementary file 1 [file Data_Sheet_1.XLSX]

## Sheet: Sheet1
序号	性别	2、您的年级	1.愿意将来从事和体育专业相关的职业。	2.我从内心上接受体育专业。	3.我对体育专业产生了积极的感情。	4.在专业学习中，我相信一分耕耘，一分收获。	5.体育专业能够体现我的特长。	6.我的性格与该专业相匹配。	7.我在专业学习上感到轻松。	8.体育专业对我未来发展非常重要。	9.我了解体育专业的就业情况。	10.我了解外界对体育专业的评价。	11.我了解将来就业所要达到的基本要求。	12.我知道所学专业对学习者的素质要求。	13.我对该专业学习坚持不懈。	14.体育专业使我对事物的适应能力变强。	15.我希望体育专业学生能为社会有所贡献。	16.我对体育专业的发展前景很有信心。	17.我会及时完成专业课程作业。	18.我花很多时间在专业学习上。	19.专业课上，我能认真听讲。	20.我经常阅读和专业相关的书籍和报刊。	21.在体育课上，我经常不参加活动。	22.体育课很枯燥、无聊。	23.体育课毫无乐趣可言。	24.每当上体育课我总是希望快点下课。	25.我很希望上体育课。	26.我心理老盼着上体育课。	27.体育课是我最喜欢的课程。	28.我觉得体育课时间过得很快。	29.每次学会一种运动技能，我都感到愉快。	30.我会把体育知识与日常生活联系在一起。	31.我会实践每一个学习过的运动技能。	32.我喜欢主动练习每一项我参与过的体育活动。	33.经常在学校或在其他场地进行体育活动。	34.我平时喜欢参与体育活动。	35.体育锻炼是我生活中的重要组成部分。	36.我会利用课余和假日参与体育活动。	37.我喜欢收集关于体育方面的书籍杂志。	38.我喜欢了解体育有关信息。	39.我很关注体育和网络等媒体上的体育消息。	40.我喜欢观看体育比赛。	41.我会被有困难的任务所吸引。	42.我在完成有困难的任务时，感到快乐。	43.能够测量我能力的机会，对我是有吸引力的。	44.对我来说，重要的是有困难的事情，即使无人知道也无关紧要。	45.在结果不明的情况下，我担心失败。	46.在那些测量我能力的情景中，我感到不安。	47.那些看起来相当困难的事，我做的时候很担心。
1	1	2	4	4	5	5	4	4	4	4	4	4	5	5	5	4	5	4	4	5	5	4	1	1	2	2	4	4	5	4	5	4	4	5	4	5	5	5	4	4	5	4	3	4	4	3	3	3	4
2	1	1	1	1	1	1	1	1	1	1	1	1	1	1	1	1	1	2	1	1	1	2	2	2	2	3	3	4	5	3	3	3	4	4	4	4	3	3	4	4	4	4	3	3	3	3	4	3	3
3	1	1	4	5	5	4	5	4	4	4	4	5	5	4	5	5	4	5	5	5	5	5	2	2	3	2	3	4	4	5	3	5	4	4	3	5	3	3	3	4	4	4	4	4	4	4	4	3	3
4	1	4	5	4	4	5	5	5	5	5	4	4	4	4	4	4	5	4	4	4	4	5	3	2	3	2	5	3	5	3	4	4	3	5	3	3	3	4	3	3	4	4	4	4	4	4	1	2	2
5	2	4	4	5	4	5	5	4	5	5	5	5	5	4	5	4	4	4	5	4	4	4	3	3	2	3	5	5	5	4	3	4	3	4	4	4	4	3	4	5	4	4	3	4	3	4	3	3	3
6	1	3	5	5	5	5	5	4	4	5	4	4	4	4	4	5	5	4	4	4	4	4	3	2	3	2	5	4	5	3	3	4	3	3	3	4	3	4	4	3	3	3	3	3	3	3	3	4	3
7	1	2	5	4	5	5	4	4	3	5	4	4	3	4	4	5	4	4	5	5	4	3	2	1	1	2	5	4	5	4	4	5	4	4	5	5	5	5	4	4	5	4	3	4	4	3	4	4	3
8	1	4	4	4	4	5	4	4	4	4	4	4	4	4	5	4	4	4	5	5	5	4	3	4	3	3	3	4	3	3	2	2	3	3	4	3	3	3	3	3	2	3	3	4	3	3	3	2	3
9	2	4	4	4	4	4	4	4	4	4	4	4	4	4	4	4	4	4	4	4	4	4	1	3	1	3	5	5	4	5	5	4	5	4	5	4	4	4	4	4	5	5	3	3	3	3	3	2	2
10	1	1	1	1	1	2	2	2	2	1	1	1	1	1	1	1	1	1	1	1	1	1	5	3	5	4	1	1	3	2	2	3	1	3	1	1	2	2	2	1	1	3	2	1	1	1	4	3	4
11	2	3	4	5	5	4	4	5	4	5	5	5	4	3	4	5	4	5	5	4	5	5	2	3	3	1	4	3	3	4	3	5	5	4	5	5	3	5	3	3	3	5	3	4	4	3	3	3	3
12	2	3	5	4	5	5	4	2	4	5	5	5	4	4	4	4	4	5	2	4	5	2	2	4	3	4	2	4	2	3	3	2	2	4	2	3	3	3	3	2	2	3	3	4	4	3	2	2	1
13	1	3	5	4	5	4	3	5	4	5	4	5	4	5	4	5	4	5	4	4	5	4	1	1	3	1	5	5	4	5	4	5	5	4	5	4	5	4	4	5	4	4	4	3	4	3	3	3	3
14	1	3	5	4	5	5	5	2	1	5	3	4	4	5	5	5	5	4	5	5	5	2	3	4	4	4	2	4	3	2	3	2	4	2	2	1	3	1	3	2	1	2	2	2	1	1	3	3	3
15	2	2	2	4	4	5	4	3	2	4	4	2	3	4	4	4	5	4	4	5	2	4	2	3	3	4	3	3	3	3	2	3	4	3	3	2	2	3	2	4	2	3	2	3	3	3	3	3	3
16	1	3	4	4	4	4	4	4	5	5	5	5	5	4	4	5	5	5	5	4	5	5	2	4	4	3	4	4	3	2	2	3	3	3	4	2	3	3	3	4	3	2	4	4	4	4	3	4	3
17	1	2	1	1	1	1	1	1	1	1	1	1	1	1	5	5	5	2	1	1	5	4	2	2	2	2	3	3	4	4	4	4	3	3	5	4	3	4	4	4	4	3	3	4	3	2	2	2	2
18	2	3	5	4	5	4	4	4	4	5	4	5	4	5	5	4	5	4	4	5	4	5	3	2	3	2	3	5	3	4	5	3	4	4	5	5	4	5	3	5	3	3	4	3	4	4	3	3	3
19	1	2	5	1	4	5	1	2	3	4	4	2	5	4	4	4	2	2	3	1	2	3	2	2	3	1	5	4	5	3	3	3	5	4	5	5	3	3	4	5	5	5	2	2	3	4	3	3	3
20	1	1	5	5	4	5	5	5	4	4	5	5	5	5	5	5	5	4	4	4	4	4	2	5	3	5	1	3	3	1	3	2	5	3	3	1	3	5	1	4	3	1	4	4	4	4	3	4	4
21	1	3	4	5	4	5	4	4	5	5	4	4	5	4	5	4	4	4	4	5	4	4	2	1	2	2	5	4	5	5	5	5	4	5	4	5	3	4	4	5	3	3	4	3	4	3	4	4	4
22	2	2	5	5	1	5	2	4	3	4	3	4	5	1	1	3	3	1	1	5	2	1	1	3	3	1	4	5	5	4	3	5	5	4	5	3	4	3	4	4	5	4	4	4	3	4	4	4	3
23	1	4	5	4	5	4	5	5	4	5	4	5	4	4	4	5	5	4	5	4	5	4	1	2	1	1	5	5	4	5	4	5	5	4	5	4	4	4	4	4	4	5	3	3	4	4	3	4	3
24	2	2	4	5	4	5	5	4	2	4	4	5	4	4	5	4	5	2	4	2	3	2	3	4	3	3	2	2	2	4	2	4	2	2	4	3	2	2	4	2	3	2	3	4	3	4	4	4	4
25	1	2	1	1	1	1	1	1	1	1	1	1	2	1	1	1	1	1	1	2	1	2	4	4	4	4	2	2	1	1	1	3	3	2	2	1	2	1	3	3	2	3	1	1	2	2	4	3	3
26	1	3	5	5	4	5	4	4	5	4	4	5	4	4	4	4	4	4	4	4	4	4	2	3	2	3	3	4	4	3	4	3	3	4	3	4	4	4	4	4	3	3	3	4	3	3	4	3	4
27	1	2	1	1	1	1	1	1	2	1	2	1	1	1	1	1	1	1	1	1	1	2	5	4	5	4	2	2	2	2	1	1	2	2	1	2	2	1	1	1	1	2	4	3	4	3	3	3	3
28	1	2	4	4	4	4	4	4	4	4	5	5	4	4	4	5	4	4	4	4	5	4	2	2	2	2	4	4	4	4	5	4	5	4	4	4	4	5	4	5	5	5	3	3	3	3	4	3	4
29	1	3	5	5	5	5	5	4	4	4	4	4	4	4	4	5	5	5	5	4	4	4	1	3	3	3	3	4	3	3	4	5	3	3	5	3	4	3	5	4	4	5	3	4	3	3	4	3	4
30	2	1	4	4	5	4	5	4	4	5	4	4	4	5	5	5	5	4	4	4	5	5	3	3	3	3	4	4	4	3	3	3	2	2	2	3	2	2	2	4	3	2	3	4	4	3	1	1	1
31	1	4	5	4	4	5	4	4	3	5	5	3	4	4	4	5	5	4	4	3	3	4	2	2	4	3	5	4	4	3	4	4	4	3	5	4	4	2	4	4	3	4	3	4	3	2	2	2	2
32	2	1	5	5	4	4	4	4	4	4	4	5	4	5	4	4	4	4	5	5	5	5	2	2	2	2	3	4	3	4	4	3	4	3	3	3	3	3	4	3	3	3	4	4	4	4	3	4	3
33	1	3	4	4	5	4	5	5	4	4	5	5	4	4	4	5	4	4	4	4	5	5	3	2	3	3	5	5	4	3	4	3	3	3	4	3	4	3	4	3	3	3	3	4	3	4	3	4	3
34	1	3	5	4	4	5	4	4	4	5	4	4	5	4	4	5	5	4	5	4	4	4	2	2	2	1	5	4	4	5	4	4	5	5	4	5	5	4	5	4	4	4	3	4	4	3	2	2	2
35	2	2	4	5	5	4	4	5	4	4	4	4	5	5	4	4	5	4	4	5	5	4	1	2	3	2	4	5	4	3	4	4	4	4	4	4	4	4	3	5	4	3	3	4	3	3	4	3	4
36	1	2	5	4	4	5	4	3	4	5	4	3	5	5	3	4	5	3	4	5	3	3	1	2	1	1	5	4	4	5	4	4	5	4	4	4	5	4	4	4	4	4	3	4	3	3	3	3	3
37	1	3	4	4	4	4	5	4	4	4	4	4	4	5	5	4	4	5	4	5	5	4	2	3	4	4	4	3	4	4	4	4	3	4	4	2	3	2	3	4	4	3	4	3	4	3	2	2	2
38	2	3	4	5	4	4	4	5	4	5	2	4	4	5	4	5	4	4	4	5	4	4	4	4	4	5	3	4	3	2	3	3	2	3	2	2	3	2	2	4	2	2	2	1	2	1	3	4	3
39	1	2	4	4	5	5	5	4	4	4	4	4	5	5	4	5	5	4	4	4	4	4	2	2	3	3	4	3	3	2	2	2	4	4	3	2	2	2	2	3	3	3	3	4	3	3	3	3	4
40	1	1	4	5	4	5	4	3	3	5	4	5	4	4	5	5	4	5	4	3	5	5	3	2	3	3	4	4	4	3	4	4	4	4	4	3	4	4	3	4	4	3	4	3	4	3	3	2	3
41	2	3	4	4	4	4	4	4	4	4	4	4	4	4	4	4	4	4	4	4	4	4	2	2	2	3	4	3	3	2	4	4	4	3	3	4	3	3	3	3	2	3	3	3	3	3	3	2	3
42	2	4	5	5	5	4	5	3	5	5	3	3	3	3	5	5	5	5	4	5	5	1	2	4	3	4	3	3	4	2	3	3	3	4	3	1	3	3	3	4	1	4	3	4	3	2	3	4	3
43	1	4	4	4	4	5	4	5	4	5	4	5	4	5	5	4	5	4	4	4	5	4	3	3	4	4	3	3	4	3	2	2	2	4	4	3	2	2	4	4	3	2	3	2	2	2	3	3	3
44	1	3	1	4	2	5	3	4	2	1	5	5	5	5	5	1	5	4	5	4	4	2	1	1	2	1	5	5	4	4	4	5	5	5	4	4	4	5	4	4	5	5	3	4	3	4	2	2	1
45	1	1	4	5	5	4	4	5	4	5	5	4	4	5	4	5	5	4	5	5	4	4	2	2	4	4	4	4	4	2	4	4	3	4	4	4	3	2	4	4	3	3	3	3	4	4	2	2	2
46	2	3	4	5	4	5	5	4	4	5	4	5	4	4	5	4	5	5	5	4	4	5	2	3	4	4	4	5	5	4	1	3	4	3	5	4	4	4	3	5	5	2	4	4	3	4	3	4	3
47	1	3	5	4	5	5	5	5	4	3	5	2	5	2	4	2	1	1	1	2	1	5	1	1	1	2	5	5	4	4	4	5	5	5	5	4	4	4	5	4	4	4	3	3	3	3	2	1	2
48	1	4	4	4	4	4	4	4	3	4	4	4	4	4	4	5	5	4	4	4	5	1	2	1	2	1	5	3	3	3	4	3	4	4	5	3	5	4	5	5	3	4	3	2	4	4	3	4	4
49	1	4	1	1	3	2	1	2	2	1	3	3	1	3	2	3	2	3	1	1	1	2	4	3	3	5	3	2	3	3	1	2	2	2	2	2	3	3	1	3	2	2	4	4	3	4	3	3	3
50	2	3	4	5	5	4	5	4	4	5	5	4	4	4	5	4	4	4	4	3	4	2	3	3	2	2	3	3	4	3	4	3	3	3	4	4	4	4	4	4	3	3	2	3	3	2	3	4	3
51	2	1	2	3	4	5	5	3	3	4	1	1	2	5	1	4	3	2	4	3	5	2	1	2	2	2	5	5	4	4	4	4	4	4	5	5	5	4	4	4	5	5	3	2	4	2	3	4	4
52	1	2	5	4	4	4	4	5	5	5	5	5	5	5	3	3	5	3	4	2	2	1	1	1	1	2	5	5	5	5	4	5	5	5	4	5	4	5	5	5	4	4	3	3	3	3	4	3	4
53	1	4	5	5	4	4	4	5	5	5	5	4	4	5	5	4	4	5	5	4	5	5	5	4	3	3	2	1	5	3	3	2	2	1	3	1	4	1	3	3	5	5	4	4	4	4	2	2	2
54	1	1	4	4	4	5	4	4	5	4	4	4	5	4	5	5	5	4	4	4	5	4	3	4	4	4	2	3	3	3	1	3	2	3	2	1	2	1	3	3	1	3	1	1	1	1	4	4	3
55	1	4	4	5	5	5	5	4	5	5	5	4	5	5	4	4	5	4	4	4	4	4	1	1	1	1	4	4	5	4	4	5	4	5	4	4	5	4	5	5	4	5	3	4	3	3	4	3	3
56	2	2	4	4	4	4	4	4	4	4	4	4	4	4	4	4	4	4	4	4	4	4	1	1	2	3	5	5	3	4	4	5	4	3	3	3	3	3	5	5	4	5	4	4	3	3	3	4	3
57	1	1	5	4	4	4	5	4	4	5	4	4	5	5	4	4	5	4	5	4	4	4	4	4	4	4	2	2	3	4	2	3	4	4	2	3	3	3	2	3	2	3	3	4	4	3	3	3	3
58	1	2	4	5	5	4	5	5	4	5	4	4	5	4	4	5	5	4	4	5	5	3	3	3	3	3	3	3	3	4	3	4	4	3	3	3	4	4	3	4	4	3	2	3	4	3	3	3	3
59	1	4	3	5	5	5	5	4	5	5	3	4	4	4	4	4	5	4	5	4	4	5	1	1	3	3	4	5	3	5	5	4	3	4	4	4	5	3	3	4	4	3	2	3	3	2	3	2	4
60	1	4	4	4	5	5	4	5	4	4	4	4	4	4	5	5	4	4	5	5	4	5	3	3	4	4	4	4	3	3	2	2	3	4	4	2	2	3	4	3	3	4	1	1	1	1	3	4	3
61	1	2	2	1	1	1	2	3	3	2	2	3	2	1	1	2	3	3	2	2	1	1	4	4	4	4	1	1	2	2	2	2	1	2	2	2	1	1	2	1	1	1	2	1	2	1	3	4	3
62	1	3	5	4	3	4	4	5	4	5	4	4	5	4	5	4	3	4	5	4	4	5	2	2	2	1	4	5	5	4	5	5	3	5	3	4	4	4	3	3	3	3	4	3	3	4	4	4	4
63	1	1	4	5	4	5	5	4	4	5	4	4	5	5	4	5	4	5	5	4	5	3	3	4	4	4	3	3	4	2	3	4	3	4	4	2	2	3	4	4	3	4	3	3	4	3	4	4	3
64	2	1	4	5	4	5	4	5	5	4	5	3	5	4	5	4	4	5	4	4	5	4	3	3	4	4	4	3	4	4	3	3	2	3	3	2	3	2	2	3	2	4	4	3	4	3	4	4	3
65	2	1	5	4	5	5	4	4	5	4	3	5	4	5	4	4	5	5	4	5	4	4	2	2	3	3	4	3	3	2	3	4	4	2	4	3	2	2	2	4	3	2	3	4	4	3	3	3	3
66	1	1	4	4	5	5	5	4	4	5	4	4	4	5	4	4	4	4	5	5	4	5	3	2	3	4	3	3	4	2	3	2	3	3	4	2	2	3	3	4	2	3	3	3	3	3	4	3	3
67	2	4	4	5	4	4	4	4	5	4	4	4	5	4	5	4	4	4	5	4	4	5	2	3	5	3	3	3	4	2	1	2	2	4	3	3	3	1	2	4	1	4	4	4	3	4	3	2	3
68	2	1	4	5	5	4	5	4	4	5	4	4	4	5	4	4	5	5	4	4	5	4	3	4	3	4	4	4	4	3	2	3	4	4	2	1	1	3	2	3	2	4	4	3	3	3	4	4	3
69	1	2	4	3	3	4	5	4	3	4	4	5	4	5	5	4	5	4	5	3	4	5	1	1	1	1	4	4	5	5	4	5	4	4	5	4	4	4	5	4	5	4	4	3	4	3	4	4	4
70	1	4	4	5	4	4	3	3	4	4	4	5	4	4	4	5	5	5	4	5	4	3	3	2	4	4	3	3	4	3	3	3	4	3	4	4	4	3	4	4	2	3	4	4	4	4	4	3	4
71	1	2	5	5	5	5	5	4	4	4	4	4	4	4	4	4	4	4	4	3	4	3	2	2	3	4	5	4	4	3	3	4	4	4	3	4	4	2	4	3	2	4	3	3	3	3	3	4	3
72	2	1	5	4	5	5	4	4	5	5	5	4	4	5	4	4	4	5	4	5	3	5	1	2	3	3	3	3	4	3	4	4	3	3	4	4	3	4	4	5	3	3	4	3	3	4	3	4	4
73	1	1	5	4	5	4	5	4	3	4	5	4	5	4	5	4	3	4	5	4	3	4	2	2	2	1	4	5	4	5	5	4	4	5	5	4	5	5	5	4	5	5	3	3	3	3	3	2	2
74	2	4	4	4	4	4	4	4	4	4	4	4	4	4	4	4	4	4	4	4	4	4	2	3	2	3	3	4	5	3	5	5	5	3	4	3	5	3	4	3	3	5	3	4	4	4	3	3	3
75	1	4	4	4	4	4	4	4	4	4	4	3	3	5	4	4	4	4	5	5	5	4	2	4	3	3	4	2	2	2	2	3	2	4	2	2	3	3	3	2	3	3	4	4	4	4	4	4	3
76	2	2	4	5	4	5	4	5	5	4	4	5	4	5	4	4	3	5	4	3	5	4	3	2	2	2	4	3	5	4	3	3	3	4	3	4	4	4	3	5	4	4	4	3	4	3	4	3	4
77	1	1	1	1	1	1	1	1	2	1	3	3	2	3	2	1	1	1	1	1	1	2	4	4	5	5	1	2	1	1	1	2	1	2	2	2	2	2	2	2	1	1	2	1	2	2	4	4	3
78	1	3	4	4	4	5	4	5	5	4	3	4	5	5	4	5	4	5	4	5	4	4	3	2	3	3	3	4	3	3	3	3	4	4	5	4	2	4	4	4	3	3	4	3	3	4	3	4	3
79	1	1	5	5	5	5	4	4	3	5	3	3	3	4	5	5	5	3	5	5	4	3	2	3	3	3	4	4	3	3	5	5	5	4	5	4	5	4	5	3	5	4	3	4	4	3	3	3	3
80	2	1	4	4	4	4	4	4	3	4	4	4	3	4	4	4	4	4	4	3	4	4	1	3	1	1	5	5	4	5	5	4	4	5	4	5	5	3	3	4	3	4	3	4	3	4	1	1	1
81	2	4	5	4	4	5	5	4	5	4	2	5	4	5	4	5	4	4	4	5	4	2	1	1	2	2	5	5	5	4	5	3	4	4	3	5	5	5	3	4	4	3	3	4	3	4	4	2	3
82	1	3	4	5	5	4	4	5	4	5	3	5	4	4	4	4	5	5	4	5	4	4	3	3	4	4	4	3	3	4	2	3	4	3	4	4	3	2	4	3	4	4	3	4	4	4	2	1	1
83	1	2	1	1	2	1	2	3	2	2	2	3	2	2	3	2	3	2	1	1	2	2	5	3	5	5	1	2	3	3	2	2	3	2	3	1	2	1	1	1	1	2	1	1	2	2	3	3	3
84	1	1	5	4	4	5	4	4	4	4	3	4	4	4	5	5	5	4	5	5	5	5	4	4	4	5	4	2	4	2	2	2	2	2	4	2	3	3	2	3	2	2	1	1	1	1	3	4	4
85	1	2	4	3	4	5	4	4	3	4	4	3	5	5	4	4	5	5	5	5	4	3	2	3	4	2	4	4	4	3	2	4	4	4	3	3	2	3	3	4	3	3	3	2	3	3	4	4	4
86	2	1	4	4	5	3	4	3	5	4	4	3	5	4	5	3	4	3	5	4	3	3	2	2	2	1	4	4	4	5	5	4	5	5	5	4	4	4	5	4	5	5	2	3	3	2	4	4	4
87	1	2	4	5	4	4	4	3	4	4	5	5	4	4	4	3	5	3	5	4	4	2	3	3	2	4	5	4	4	3	2	3	3	3	3	2	4	4	3	4	4	4	2	1	1	1	3	3	4
88	1	3	4	4	4	5	4	4	3	4	4	4	4	4	4	4	3	3	4	4	4	3	2	3	3	3	4	4	3	3	3	4	3	4	4	4	4	3	3	4	3	3	3	2	3	2	3	2	3
89	1	3	4	4	5	5	4	5	4	5	4	4	5	4	4	5	5	4	4	5	4	4	2	1	1	2	4	5	4	4	4	4	4	4	4	5	5	5	4	4	4	4	3	3	3	3	3	2	3
90	2	2	4	4	5	5	4	4	2	3	2	4	5	4	4	5	5	3	4	4	5	4	1	2	2	1	4	5	4	5	4	4	5	4	5	5	5	5	5	5	4	4	2	2	3	3	3	2	3
91	1	2	5	4	4	5	4	3	4	4	4	5	4	4	4	2	4	3	5	4	4	5	2	4	4	4	2	4	2	2	2	3	4	3	4	2	2	1	3	4	3	4	3	3	3	4	1	2	1
92	2	2	5	4	4	4	4	4	5	4	4	4	4	5	4	4	4	4	4	4	4	4	3	3	3	2	4	4	4	4	3	3	4	3	3	4	3	4	3	3	3	3	4	4	3	3	4	4	3
93	1	1	5	5	4	5	5	4	5	4	4	4	5	5	4	5	4	4	4	5	4	5	1	1	1	2	5	4	5	5	5	4	5	5	4	5	5	4	4	5	4	4	3	4	3	3	3	3	3
94	1	4	4	5	4	5	4	4	5	4	5	5	5	5	5	4	4	4	5	5	5	4	1	1	1	2	5	4	4	4	5	5	5	5	5	4	4	4	5	5	5	5	4	4	4	4	2	2	2
95	1	2	5	4	4	4	5	4	4	4	4	4	5	5	5	4	4	3	5	4	4	3	3	3	2	1	4	3	3	3	5	3	3	4	3	4	5	3	5	4	4	5	2	3	3	3	3	3	4
96	1	4	4	5	5	4	4	4	4	4	5	4	4	4	4	5	4	5	4	5	4	5	4	3	3	3	3	3	3	3	2	3	2	2	1	3	3	3	1	3	2	3	2	2	2	2	3	3	4
97	2	4	4	5	4	4	5	4	5	5	4	4	5	4	5	4	4	5	5	4	5	5	2	2	4	2	3	4	3	3	2	3	3	3	4	3	4	4	3	4	4	3	4	3	3	4	3	3	3
98	2	2	4	4	5	5	4	3	4	2	2	4	5	4	4	2	4	5	4	5	4	2	3	4	3	3	2	4	3	3	1	3	4	3	3	3	1	1	3	3	1	2	2	1	1	2	4	4	4
99	1	4	4	5	4	5	4	4	5	4	4	5	4	4	4	5	5	4	4	5	5	4	1	3	1	3	3	5	3	5	3	4	4	5	3	5	3	4	4	5	5	4	3	3	4	3	2	2	2
100	2	3	4	4	5	4	4	5	5	5	4	4	5	4	5	4	4	5	5	3	4	4	3	2	3	4	3	4	4	2	2	3	3	4	4	3	2	3	2	3	3	2	4	3	3	4	2	2	2
101	1	2	5	3	3	5	4	4	3	5	4	5	5	4	5	5	4	3	5	4	5	3	3	3	1	3	4	3	3	3	4	4	4	3	5	5	4	5	3	4	3	5	3	4	4	3	3	2	3
102	1	4	5	4	4	5	4	5	5	4	5	4	5	5	5	5	5	4	4	5	5	5	3	2	5	3	2	2	4	2	5	3	5	5	1	2	5	4	5	1	1	3	3	3	2	3	3	3	3
103	1	2	4	4	5	4	4	4	4	5	5	5	4	4	4	4	4	4	4	5	4	5	1	2	3	2	4	4	4	5	5	4	5	5	4	3	4	3	4	5	3	4	3	4	3	3	1	1	1
104	1	4	4	4	4	4	4	4	4	4	4	4	4	4	4	4	4	4	4	4	4	4	2	2	2	3	3	4	3	4	3	5	3	5	4	3	3	3	3	3	4	3	2	3	3	3	4	3	3
105	1	3	3	3	1	2	3	3	4	1	2	3	2	2	4	5	2	4	2	3	2	3	1	1	2	1	4	4	4	4	5	5	5	4	5	4	5	5	5	5	4	5	4	3	3	3	1	1	1
106	1	3	2	1	2	1	2	1	2	2	1	2	1	2	1	2	1	1	2	2	1	2	5	5	4	5	1	1	1	2	1	1	1	2	1	2	1	1	2	2	1	2	2	1	1	2	4	4	3
107	2	2	1	1	2	2	2	1	2	1	1	2	1	1	1	2	1	1	1	1	2	2	4	5	5	4	1	2	3	1	1	3	2	2	3	2	3	1	3	2	1	2	1	2	1	1	3	3	3
108	2	3	5	4	5	4	4	5	4	4	4	4	4	4	5	4	4	4	5	5	4	4	2	2	1	1	5	4	4	4	5	5	4	4	5	4	4	5	4	4	4	4	3	4	4	3	2	2	2
109	1	2	4	4	4	5	4	4	4	4	4	4	4	5	5	5	5	4	5	4	5	4	1	2	2	2	4	4	5	4	5	4	5	4	5	4	5	4	5	5	5	5	4	4	4	3	2	2	2
110	1	3	5	3	3	4	1	2	1	1	3	2	5	4	5	5	3	4	4	1	5	3	3	1	2	2	5	5	5	3	3	5	4	4	3	4	3	4	3	4	3	4	1	3	4	1	4	3	4
111	1	4	4	5	4	3	4	5	5	5	4	4	3	4	4	5	5	5	5	5	5	4	2	3	2	2	5	5	5	4	3	3	4	3	5	4	4	4	3	4	3	3	3	4	3	4	3	4	3
112	2	1	4	5	4	5	5	4	5	5	4	5	4	4	4	5	5	4	5	4	5	4	3	4	4	4	4	3	3	4	3	2	4	3	4	2	2	3	3	3	2	3	4	4	3	4	2	2	2
113	1	3	4	5	4	4	4	4	5	2	4	2	4	5	5	4	4	5	4	2	4	5	2	4	3	2	3	3	4	4	4	2	4	3	4	4	3	2	2	3	3	4	4	4	4	4	4	4	3
114	1	1	5	4	4	5	4	5	4	5	4	4	4	5	4	4	4	5	4	4	5	4	3	2	3	2	3	3	4	4	3	3	3	4	4	3	3	3	3	4	3	3	4	4	4	4	2	2	2
115	1	4	4	5	4	4	5	4	5	5	4	4	5	4	5	4	4	4	5	4	5	5	3	3	4	4	3	3	4	2	1	3	4	4	3	2	3	3	3	4	2	2	3	4	3	4	3	4	3
116	2	3	4	4	4	5	4	4	5	4	5	4	5	4	4	5	5	4	5	5	5	4	3	2	3	2	3	4	3	5	4	3	3	5	5	5	5	3	3	5	4	5	3	4	3	2	3	3	3
117	2	4	5	5	4	5	4	3	4	3	3	3	3	3	4	3	4	3	4	3	4	3	3	3	3	4	3	3	4	4	2	4	3	3	3	4	3	3	4	3	2	3	3	4	3	3	4	3	3
118	1	3	4	5	4	5	4	3	2	5	3	4	5	4	4	5	4	3	4	5	5	4	2	3	4	2	4	4	4	4	4	4	3	4	3	3	2	2	3	4	3	3	3	3	4	3	1	1	1
119	2	3	4	4	5	4	4	4	4	4	4	4	4	4	4	4	4	4	4	4	4	5	2	3	4	3	4	4	3	3	1	3	4	3	2	1	3	2	3	2	1	2	4	3	4	3	4	4	4
120	1	4	4	3	4	5	1	4	4	5	4	4	2	3	5	5	2	4	4	2	1	1	2	3	2	2	4	4	4	4	2	3	4	4	5	4	3	4	4	4	3	3	4	3	4	3	2	2	2
121	2	1	4	4	4	4	4	4	3	4	4	3	4	4	3	3	4	4	4	4	4	2	3	2	4	4	4	3	4	3	4	3	3	3	4	2	4	4	4	4	3	3	3	3	3	1	3	3	3
122	2	4	4	4	5	4	5	4	5	4	4	4	4	4	5	5	3	3	5	4	5	3	3	4	5	4	4	4	3	3	2	2	4	2	2	1	1	1	3	4	3	2	1	2	1	2	3	4	3
123	1	3	5	4	5	4	4	5	4	4	3	4	3	4	4	5	4	4	4	4	5	4	2	3	2	3	5	4	5	3	4	5	5	4	4	3	3	3	4	3	3	4	4	4	4	4	3	3	4
124	2	4	4	5	5	5	4	4	5	5	5	4	4	4	4	5	4	4	4	4	4	5	2	1	1	1	4	4	5	5	4	4	5	5	5	4	4	5	4	5	4	4	4	4	4	4	4	3	3
125	1	1	5	4	5	5	4	5	4	4	4	5	4	5	5	4	5	5	4	4	4	5	3	4	2	5	2	2	3	1	5	4	4	5	3	3	1	2	4	3	4	5	2	1	2	2	4	3	3
126	1	3	5	4	5	5	4	4	4	5	4	3	4	4	5	5	4	4	5	4	5	4	2	2	3	2	4	4	4	4	4	4	3	4	4	4	3	4	3	4	3	4	3	4	4	4	2	2	1
127	1	3	4	4	4	4	5	4	4	5	4	5	4	4	4	4	5	4	4	4	5	4	2	3	3	4	4	3	3	3	2	3	3	4	4	2	3	3	3	3	2	3	3	4	3	4	2	1	2
128	1	4	1	1	1	1	1	1	1	1	1	1	1	1	1	1	1	1	1	1	1	1	4	5	4	4	2	3	2	2	1	2	3	3	1	3	2	3	2	2	1	3	1	1	1	1	3	4	3
129	2	1	4	4	5	4	4	5	4	4	5	4	4	5	4	5	5	4	4	4	5	4	3	4	4	4	3	3	2	2	1	2	4	4	2	2	3	3	2	4	2	4	2	1	2	2	3	4	4
130	2	4	4	5	4	5	4	3	4	4	3	4	3	4	4	4	5	5	5	4	4	4	2	2	1	1	5	5	5	4	4	4	4	4	4	4	4	5	4	4	5	5	3	3	3	2	3	3	3
131	1	1	4	5	4	4	4	4	4	4	4	4	5	5	5	5	4	4	4	4	4	4	3	3	4	3	2	2	3	2	2	3	4	2	3	2	3	3	3	4	2	2	4	4	4	4	4	3	3
132	1	2	5	4	3	5	5	4	5	4	4	4	5	4	5	4	5	5	5	4	3	5	1	3	3	2	5	3	5	4	5	3	3	3	3	4	3	3	5	4	5	5	3	3	4	4	2	1	1
133	1	3	4	5	4	5	4	4	5	5	4	5	4	4	5	4	5	5	4	5	5	5	1	1	3	2	5	5	3	4	4	3	3	4	4	5	4	3	5	5	5	3	4	4	4	4	2	2	2
134	1	2	4	2	5	3	5	3	2	5	5	1	4	2	1	2	4	4	2	1	2	1	4	3	3	4	2	2	4	3	2	3	4	2	4	2	3	2	3	3	2	2	3	3	4	3	4	3	4
135	1	3	3	2	2	2	2	2	2	3	1	2	2	2	2	2	2	2	2	2	2	2	4	3	5	4	1	1	2	2	2	1	2	2	1	2	1	2	2	3	1	1	2	2	3	3	4	3	4
136	1	1	5	5	5	4	5	4	4	4	3	4	3	4	3	5	5	5	5	4	5	4	4	4	4	3	2	4	3	2	2	2	3	3	3	2	3	2	3	4	2	4	3	3	3	3	4	3	3
137	2	3	4	5	4	5	5	4	4	5	4	4	5	4	4	5	4	4	5	4	5	4	3	2	3	4	3	3	4	2	2	3	4	4	3	3	3	3	2	3	3	4	3	3	4	3	1	1	1
138	2	3	4	5	4	4	4	2	2	5	4	4	5	5	5	5	5	4	4	4	4	3	3	1	3	1	3	3	3	5	4	5	5	5	3	3	3	3	4	5	5	4	3	4	4	2	3	2	3
139	1	1	5	1	5	1	2	5	2	2	3	2	5	1	3	5	2	4	1	4	3	4	3	3	2	3	4	4	3	3	3	3	3	4	3	2	3	4	3	4	4	3	2	2	3	1	2	2	3
140	2	4	5	4	4	5	4	4	4	4	4	4	4	4	4	4	4	4	4	4	4	4	2	2	2	1	4	4	4	4	5	4	4	5	5	5	4	4	4	4	4	4	3	3	3	3	4	2	3
141	1	4	2	1	2	2	2	1	1	2	2	1	2	2	2	1	2	1	2	1	1	2	4	5	3	3	3	2	3	1	1	2	2	2	1	2	1	2	1	3	1	3	2	2	1	2	4	4	4
142	1	4	2	4	4	5	4	3	2	2	3	1	2	2	3	4	3	2	2	3	3	3	2	1	3	3	5	4	4	5	4	4	3	5	4	5	4	3	3	5	3	4	3	2	2	3	3	2	3
143	1	1	4	5	4	5	4	5	4	4	5	4	5	4	5	4	5	4	5	4	3	4	2	2	3	3	4	3	3	4	4	4	4	4	4	4	3	3	3	4	3	4	3	3	4	3	2	2	2
144	1	3	4	5	5	5	4	5	5	5	4	4	4	5	4	4	5	4	4	4	4	4	1	2	2	2	5	4	3	3	4	4	3	4	5	5	3	3	5	4	4	5	4	4	4	4	3	3	4
145	2	1	4	4	5	4	4	4	3	5	3	3	4	4	4	4	5	4	5	4	5	3	1	3	3	3	4	5	3	4	3	5	3	3	5	3	3	4	5	5	3	3	1	1	1	1	3	3	4
146	1	4	4	5	5	5	4	4	3	3	4	3	3	4	4	4	4	4	4	4	4	4	1	3	1	1	5	5	5	3	3	5	3	4	5	5	3	4	3	4	4	3	2	3	3	3	2	3	3
147	1	3	4	4	4	4	4	4	4	4	3	3	4	4	4	4	4	4	4	3	4	4	2	2	1	1	4	5	5	5	3	5	5	5	5	5	4	4	5	4	3	4	3	2	2	3	3	3	3
148	1	4	4	4	5	5	4	5	4	5	4	5	4	4	4	5	4	4	4	4	4	5	1	2	3	3	5	4	4	4	5	3	5	5	4	4	4	5	3	4	3	4	4	3	4	3	3	3	3
149	1	4	4	4	4	5	4	4	5	5	4	4	5	5	5	4	5	4	4	5	5	5	1	2	2	3	3	5	4	5	3	5	5	3	4	4	3	3	5	3	4	3	4	4	4	4	4	4	3
150	1	1	5	4	5	5	4	4	4	5	4	5	5	4	5	5	4	4	5	5	5	5	2	1	2	2	5	3	4	5	3	5	3	3	3	3	3	3	4	4	3	5	4	4	4	4	2	1	1
151	1	2	4	5	4	5	5	3	5	4	4	5	4	4	5	5	4	5	4	5	5	3	2	3	4	3	3	4	3	3	3	2	4	3	4	2	3	3	3	4	3	3	2	3	4	2	4	4	4
152	1	4	4	5	4	5	4	5	4	5	4	5	4	5	4	4	5	4	5	4	5	4	2	2	1	1	5	4	4	4	5	4	4	4	4	5	5	4	5	4	5	4	1	1	1	1	3	3	3
153	1	1	5	1	5	5	5	5	1	3	1	5	4	5	4	2	2	5	2	3	2	4	2	2	3	3	4	3	3	4	3	2	3	4	4	3	2	2	4	3	2	2	3	3	3	3	4	3	4
154	1	4	4	4	5	5	4	5	4	5	4	4	4	5	4	5	5	4	4	4	4	5	3	2	4	4	4	3	3	4	3	4	3	4	3	3	3	3	2	3	2	2	3	3	4	3	3	3	4
155	1	4	2	2	2	2	2	2	2	2	2	2	2	2	2	2	2	2	2	2	2	2	3	2	4	3	4	4	3	2	3	2	2	2	4	2	3	3	2	4	3	2	2	2	2	2	3	4	3
156	1	2	5	1	3	1	3	4	4	2	1	2	4	5	2	4	3	2	3	5	4	3	3	4	2	2	4	3	4	2	4	4	3	3	4	2	4	2	3	4	4	4	4	4	4	4	2	2	2
157	1	3	4	4	5	4	4	5	4	4	5	5	4	5	5	4	4	5	5	4	4	5	2	2	1	1	4	4	4	5	5	5	4	4	4	5	5	5	5	4	5	4	3	3	4	4	3	3	3
158	2	1	4	5	4	4	4	5	4	4	5	5	4	4	5	5	4	5	5	4	5	5	2	2	2	1	4	5	4	5	4	4	5	5	5	4	4	4	5	5	4	5	4	3	3	4	2	2	2
159	2	2	4	5	4	5	4	4	3	4	5	4	4	5	4	2	4	4	4	5	4	2	3	2	3	2	3	4	3	3	2	4	4	3	4	2	2	2	2	4	3	4	2	3	2	2	3	4	4
160	1	2	4	4	4	4	4	4	5	4	4	4	5	4	4	4	4	4	5	4	4	5	2	3	3	2	4	5	2	1	3	4	5	1	3	1	5	1	5	4	3	1	4	4	3	4	4	4	4
161	1	1	5	5	5	5	5	5	5	5	3	3	3	3	4	5	5	5	5	5	4	4	1	2	2	2	3	3	5	4	4	3	3	4	5	4	3	3	4	5	3	3	4	4	4	4	4	4	4
162	1	2	4	4	5	5	4	4	4	5	4	4	4	5	5	4	5	5	5	4	4	4	5	5	4	4	1	2	5	5	1	1	5	4	3	2	4	3	1	1	3	4	3	3	3	3	4	4	4
163	2	1	5	4	5	4	5	5	4	5	4	4	5	4	4	5	4	4	5	4	4	3	3	3	2	4	4	3	4	4	4	4	4	3	5	3	3	4	3	4	4	3	4	3	3	4	3	3	4
164	1	2	5	4	5	4	5	5	4	5	4	4	4	5	5	4	5	5	4	5	5	5	2	3	4	3	4	3	4	4	3	3	3	3	3	3	2	2	2	4	2	4	1	3	3	4	4	2	4
165	1	4	3	4	4	4	4	4	4	4	4	4	4	4	4	4	4	4	4	4	4	4	2	4	4	3	4	3	5	5	5	2	4	4	4	1	5	3	1	1	5	1	2	1	2	1	3	3	3
166	1	2	4	3	4	5	4	3	4	4	3	3	4	4	3	4	4	3	4	5	4	3	2	2	3	4	4	4	4	4	3	4	2	3	4	2	2	3	2	3	2	3	3	2	3	3	3	2	2
167	1	1	4	4	5	5	4	4	5	5	4	5	5	4	5	5	4	5	4	4	5	4	2	1	2	2	4	5	4	3	5	4	5	5	4	5	4	4	3	4	4	4	4	3	4	3	3	3	3
168	1	4	4	4	5	4	5	4	5	4	3	4	5	3	5	2	5	3	5	4	5	4	4	3	4	5	2	4	2	2	3	3	2	4	3	1	3	1	3	3	2	4	2	1	1	2	3	3	3
169	1	3	4	5	4	4	4	5	4	4	4	5	5	4	4	5	4	4	5	4	4	5	1	1	2	3	5	4	4	5	5	4	3	3	4	3	5	4	3	4	5	3	3	4	3	3	2	3	3
170	2	2	5	4	4	5	5	4	5	4	4	5	4	4	4	5	4	5	4	5	4	4	2	1	2	2	5	5	5	4	5	4	5	5	4	5	5	5	4	5	5	5	4	3	4	4	4	3	3
171	2	3	4	4	4	5	4	4	4	5	4	4	4	4	4	4	5	4	4	4	5	4	3	3	2	2	5	3	3	3	3	4	4	3	3	3	4	4	4	4	3	3	4	3	4	3	4	3	3
172	1	3	5	5	5	5	5	5	5	4	5	5	5	4	4	4	5	4	4	4	4	4	3	3	4	3	2	3	4	2	1	3	4	3	3	3	3	2	3	2	1	4	4	4	4	4	2	1	2
173	2	3	5	4	4	5	4	4	5	5	5	4	5	5	4	5	4	4	5	4	5	4	1	4	1	5	3	4	2	2	5	3	4	2	5	3	1	2	1	5	3	2	4	3	3	4	4	3	3
174	1	2	4	4	5	4	4	4	5	4	4	4	5	4	4	5	4	5	4	4	4	4	5	2	4	5	5	5	2	4	1	2	2	2	3	5	4	4	2	1	2	4	3	4	3	4	3	3	3
175	2	4	1	2	1	1	1	2	2	2	1	1	2	2	1	2	1	2	1	2	1	3	5	4	4	4	1	2	2	1	1	1	1	2	1	1	1	1	1	1	2	2	2	2	1	2	3	3	3
176	1	2	4	4	4	5	5	4	5	4	5	5	5	5	4	5	5	5	4	4	5	4	3	3	4	3	2	3	4	3	2	3	4	4	3	2	1	1	2	3	3	2	4	4	4	4	4	4	4
177	2	2	5	5	3	2	1	1	3	4	5	1	1	4	5	5	4	5	2	4	3	2	1	2	1	1	5	4	5	5	5	4	4	4	5	4	4	5	4	4	4	5	3	4	3	3	4	4	3
178	2	3	5	5	4	4	4	5	5	5	5	5	4	4	4	5	4	5	5	4	4	4	1	2	2	1	5	4	5	4	4	5	5	4	5	5	4	4	5	4	4	5	4	4	4	4	4	4	3
179	1	1	4	3	2	5	3	3	5	4	3	1	4	1	5	4	3	1	2	4	5	4	2	2	2	3	5	3	4	3	3	4	4	4	4	3	3	3	4	4	3	4	4	3	4	3	2	2	1
180	1	4	1	1	1	1	1	1	1	1	1	2	2	2	1	1	1	3	1	1	1	1	2	1	2	2	5	5	5	5	4	4	5	5	4	5	4	5	4	4	4	5	2	2	2	2	4	3	4
181	1	1	3	3	2	2	3	3	3	3	3	3	2	2	3	1	1	2	1	3	1	1	5	4	5	4	2	1	2	2	2	1	1	1	2	2	1	2	1	2	2	1	1	1	1	1	3	3	4
182	2	4	5	5	5	5	5	4	4	4	5	4	4	5	4	4	4	4	4	4	5	4	3	1	3	4	2	2	2	3	1	5	5	3	3	4	1	4	2	2	4	1	3	3	3	3	4	3	4
183	1	1	4	5	5	4	4	5	5	4	4	5	4	4	5	4	5	5	4	5	4	4	2	1	1	2	5	5	4	5	5	4	4	4	5	5	5	4	4	5	4	5	3	4	3	3	3	3	3
184	1	4	4	5	5	5	4	5	4	4	4	5	4	4	5	4	5	5	4	4	5	2	1	3	1	3	4	5	5	5	5	4	4	3	3	5	3	5	3	4	4	5	3	4	4	3	2	2	2
185	1	3	4	4	5	4	5	4	5	5	4	5	4	5	4	5	4	4	5	4	4	5	2	2	1	2	4	4	4	4	5	5	4	5	5	4	5	5	4	4	5	4	4	3	3	3	3	4	3
186	2	3	5	4	4	4	4	4	4	3	4	4	4	4	4	4	4	4	4	3	4	4	1	1	3	3	4	3	5	5	4	4	3	5	3	3	4	4	5	4	3	3	4	3	4	3	4	4	4
187	2	4	5	4	5	4	5	4	5	4	4	4	4	4	4	4	4	4	5	4	5	4	3	2	4	4	3	3	3	4	4	3	3	3	5	3	3	2	3	4	4	4	4	3	4	3	4	3	4
188	1	4	4	5	4	5	4	4	5	4	4	5	4	4	4	5	4	5	4	4	5	4	2	4	3	5	2	3	2	2	2	3	3	2	3	2	2	3	3	4	1	4	2	2	1	2	3	3	3
189	2	3	4	4	5	5	4	2	4	5	4	5	4	2	4	4	5	4	4	2	2	4	2	4	4	4	3	4	3	4	2	2	3	3	4	3	3	2	2	3	3	3	3	2	3	2	3	3	4
190	1	3	5	4	5	4	5	4	5	4	5	4	5	4	5	4	5	4	5	4	5	4	3	2	3	3	4	4	4	2	3	2	2	4	4	2	3	3	3	4	3	4	4	3	4	3	4	4	4
191	2	1	4	5	5	5	4	5	5	4	5	5	5	5	4	5	4	5	5	4	4	3	2	3	2	3	3	4	4	4	5	3	4	4	4	4	5	5	4	3	4	5	4	4	4	4	2	2	1
192	2	1	4	4	3	5	4	4	4	5	3	4	4	5	2	4	4	3	4	2	3	2	1	3	2	3	4	4	5	3	5	4	5	3	5	3	4	4	3	4	3	4	2	2	3	1	3	4	3
193	1	2	2	2	2	2	2	2	2	2	3	3	2	2	3	3	3	3	2	2	2	2	5	5	5	4	1	2	2	1	1	2	2	2	1	2	1	2	2	1	2	2	2	2	2	2	3	4	3
194	1	4	4	5	4	4	5	4	5	5	4	4	5	4	5	5	4	5	5	4	5	4	2	3	3	3	4	5	5	4	4	4	4	4	3	4	3	3	4	5	4	3	3	4	4	3	1	1	1
195	1	2	2	4	4	2	4	3	1	4	4	5	4	5	4	5	3	1	4	5	4	3	1	1	2	2	5	5	5	4	4	5	5	4	5	5	4	4	4	4	5	5	3	1	3	2	4	4	4
196	1	2	3	5	5	5	5	5	4	4	4	4	4	4	4	5	5	5	4	3	5	4	3	2	2	3	5	4	3	4	4	4	3	3	4	4	4	4	3	5	3	3	2	1	2	2	4	4	3
197	2	4	4	5	4	5	5	4	5	4	4	5	4	4	5	4	5	4	5	4	5	4	2	1	2	3	4	4	3	5	3	5	4	4	3	4	3	3	3	4	4	4	4	3	4	3	3	4	3
198	1	4	4	5	4	5	5	4	4	5	5	4	4	4	5	4	4	4	4	5	4	4	2	2	1	2	4	5	5	4	5	5	4	4	4	4	5	4	5	5	4	4	4	3	3	3	4	4	4
199	2	4	5	4	5	4	5	4	4	5	4	5	4	5	4	4	5	5	5	4	4	4	2	2	2	2	5	5	4	3	4	3	3	4	4	3	4	4	3	4	4	3	3	4	3	3	3	2	3
200	1	3	5	5	4	5	4	4	4	4	4	4	4	5	5	4	4	4	4	5	4	5	1	1	3	3	4	4	5	5	3	4	5	4	5	5	3	3	3	4	4	4	3	4	4	3	3	2	4
201	1	2	4	5	5	5	4	4	4	5	5	4	5	4	4	4	5	5	5	5	4	5	3	4	5	4	2	2	4	2	2	2	2	4	3	1	2	2	2	4	2	3	1	1	1	1	4	3	4
202	1	1	1	3	2	5	2	2	2	2	5	5	2	4	2	2	4	3	2	5	2	4	2	2	3	4	4	3	3	2	2	2	3	2	3	2	2	3	4	3	3	2	2	3	3	2	3	4	3
203	1	1	5	4	5	4	5	5	4	4	5	5	4	5	5	5	4	5	5	5	4	5	2	2	4	2	4	4	4	4	4	4	4	4	4	3	3	2	4	3	2	4	4	4	4	4	3	4	4
204	1	2	5	4	5	4	5	4	4	4	4	4	4	4	4	4	4	4	4	4	4	2	1	2	2	1	4	5	5	4	4	4	4	4	4	4	5	4	4	5	4	4	2	4	4	3	3	4	3
205	1	2	4	5	4	4	4	5	4	5	4	5	5	5	5	4	4	5	5	4	5	4	2	2	2	1	4	4	4	4	5	5	4	4	4	4	5	5	5	4	4	4	3	3	3	3	3	3	3
206	1	2	4	4	5	4	4	5	4	5	4	5	5	4	5	5	5	5	5	4	5	4	2	3	3	3	4	3	5	4	3	4	3	3	3	4	4	3	3	3	3	3	4	4	4	4	3	3	3
207	1	3	5	5	5	5	4	4	4	4	5	4	5	4	4	5	5	5	4	5	5	4	2	3	3	3	4	4	4	5	3	4	4	4	5	5	3	4	4	4	5	4	4	4	4	4	3	3	3
208	1	3	5	5	4	5	4	4	5	4	4	5	5	4	4	5	4	4	5	4	4	5	1	1	2	1	4	4	4	4	5	5	4	5	4	5	4	4	4	5	4	5	3	3	4	3	1	1	1
209	2	1	4	4	4	4	4	4	4	5	5	4	4	4	2	2	5	5	4	4	4	2	3	3	4	3	4	4	3	3	2	4	3	4	4	3	3	2	4	4	3	3	2	3	2	2	3	3	4
210	2	1	4	5	5	4	4	5	2	5	4	4	5	4	4	5	5	4	4	5	5	3	4	2	4	3	4	3	2	2	3	3	4	3	3	3	2	2	4	4	3	4	3	3	4	2	4	4	3
211	1	1	3	1	4	3	2	4	1	5	1	3	3	2	2	3	4	4	3	3	4	4	2	1	2	1	5	4	4	4	4	4	4	4	5	5	5	5	5	5	5	5	3	3	3	3	3	2	3
212	1	1	1	5	2	3	3	5	2	2	5	4	1	2	5	1	5	3	2	2	1	5	1	1	1	2	5	5	5	5	4	4	5	5	5	4	4	4	4	5	4	5	3	4	3	3	2	2	2
213	2	1	4	4	4	5	4	4	5	4	4	5	4	4	4	4	4	4	5	5	5	5	2	3	3	1	5	5	3	4	3	4	4	4	5	4	4	5	4	3	4	4	2	3	3	3	2	1	3
214	1	3	5	4	5	5	4	5	4	5	4	4	2	4	4	4	5	2	5	4	5	2	3	3	3	4	4	3	3	4	2	4	3	3	3	3	2	3	4	3	3	4	2	2	2	1	3	3	3
215	2	1	5	4	5	4	4	5	4	4	5	4	5	4	4	5	4	4	4	5	4	4	2	4	5	5	2	3	4	2	1	3	4	2	2	1	3	3	3	2	2	4	2	1	2	2	4	3	4
216	1	2	4	5	5	5	5	4	4	4	3	3	3	4	4	5	5	5	5	5	5	5	2	1	2	1	5	5	4	5	5	5	4	5	4	5	5	4	5	5	4	4	3	3	3	3	3	3	3
217	1	1	4	4	4	5	4	4	4	5	5	5	5	4	4	5	5	4	4	4	4	4	3	3	2	2	4	5	3	4	4	4	4	5	4	3	5	4	4	3	4	3	4	4	4	4	4	4	3
218	1	2	4	4	4	5	5	5	4	4	4	5	4	4	5	5	4	4	5	5	4	4	2	3	1	1	3	5	5	4	3	4	5	5	4	5	4	5	4	4	4	5	3	4	4	3	3	3	3
219	1	4	4	5	5	5	5	4	5	4	3	4	4	3	4	4	4	4	4	4	4	4	1	1	1	2	5	4	4	5	4	5	5	4	5	4	5	4	5	4	4	5	3	4	4	4	4	4	3
220	1	1	4	5	4	5	5	4	5	5	4	4	4	5	5	4	4	4	5	4	4	5	1	2	3	2	5	5	4	4	4	3	4	3	3	3	3	3	4	4	4	4	3	4	4	3	4	4	4
221	1	4	5	4	4	4	4	5	5	5	4	4	4	5	5	4	4	4	4	4	5	4	2	3	2	2	4	5	4	5	3	5	3	3	5	5	3	5	4	5	3	4	4	4	4	4	1	1	2
222	2	4	4	4	4	5	5	4	5	5	4	4	2	4	4	5	5	4	5	5	5	4	2	2	1	1	5	5	4	4	4	5	5	4	5	4	4	5	4	5	5	4	3	3	3	3	3	3	4
223	1	2	5	5	5	5	5	5	5	5	5	3	3	5	2	5	5	5	4	4	3	3	2	1	1	1	5	4	4	5	4	4	4	5	5	4	4	5	5	4	5	4	3	3	3	3	3	3	4
224	1	4	4	5	5	4	4	5	4	4	5	5	4	5	5	5	4	5	4	5	4	4	3	3	3	4	4	3	3	3	2	2	4	4	4	3	3	3	2	3	3	4	4	3	4	3	3	4	4
225	1	3	5	5	5	4	5	4	4	5	4	4	5	5	4	5	5	4	4	4	4	4	1	1	3	1	4	5	4	5	4	3	4	3	5	3	3	4	3	5	5	5	3	4	4	3	4	4	4
226	2	3	5	4	5	4	5	4	5	4	5	4	5	4	5	4	5	4	5	4	5	4	2	1	1	3	4	3	5	5	4	3	3	4	5	5	5	3	3	3	4	4	4	4	4	4	4	4	3
227	2	1	4	5	5	4	4	5	4	5	4	4	5	4	4	4	5	4	4	4	5	4	2	3	5	4	2	2	2	3	2	2	2	3	2	3	2	1	3	2	2	4	2	1	1	2	3	3	3
228	2	2	5	4	5	5	4	5	4	5	4	3	4	5	5	4	5	3	5	4	5	4	3	3	2	3	4	5	5	3	4	4	5	5	5	3	4	4	4	5	5	4	3	4	4	2	3	3	3
229	1	2	4	4	5	5	5	4	3	4	3	3	4	3	4	3	4	4	5	4	5	3	2	3	2	3	5	4	5	3	3	5	5	4	4	4	3	4	3	5	3	5	3	4	4	3	3	3	3
230	1	4	4	5	4	5	5	4	5	4	4	4	5	4	5	4	5	5	4	5	4	5	2	3	2	2	4	4	4	4	2	4	4	4	3	4	2	3	4	3	2	4	3	3	4	4	4	4	4
231	1	2	4	4	4	4	5	5	4	4	4	4	4	4	4	4	3	3	4	4	4	4	1	3	2	2	5	3	5	4	4	5	3	3	5	3	4	4	3	5	3	4	2	2	2	2	3	3	4
232	1	4	5	5	4	5	4	4	4	4	2	2	4	4	4	2	5	3	4	4	4	4	1	3	2	2	4	4	4	4	4	5	5	4	4	4	4	4	5	5	4	5	2	4	4	4	4	3	4
233	1	3	1	1	1	1	2	1	1	1	2	1	2	1	2	1	1	1	1	1	1	1	3	3	2	2	3	4	4	3	3	3	4	4	3	4	3	3	4	5	3	5	3	4	4	3	4	3	4
234	2	1	4	4	4	4	4	5	4	4	5	4	5	4	4	5	5	4	4	4	4	5	2	4	4	3	3	3	2	2	2	3	4	4	3	2	3	2	2	4	2	2	3	4	3	4	4	3	3
235	2	2	4	5	4	4	4	4	5	4	4	5	4	5	4	5	4	5	4	5	4	4	2	3	3	3	3	4	4	3	4	3	4	4	3	3	4	4	4	4	4	3	2	3	3	3	3	4	3
236	1	1	4	5	4	4	4	4	4	4	3	4	4	4	5	4	4	4	5	4	4	4	2	1	1	1	5	5	5	4	5	4	5	5	5	4	4	4	5	4	4	4	3	4	4	3	2	2	2
237	1	2	5	5	4	5	5	4	5	4	4	4	4	4	5	4	4	5	4	4	4	5	2	3	3	3	4	3	4	3	2	3	3	4	3	4	2	2	3	3	2	4	3	3	3	3	4	3	3
238	1	2	4	4	4	4	5	4	5	4	4	5	4	4	5	4	4	4	4	5	4	4	3	3	2	3	4	4	5	3	4	4	5	4	3	3	5	3	4	3	5	5	3	4	3	4	2	2	2
239	2	3	4	4	5	4	5	4	4	5	5	4	5	4	4	4	5	5	5	4	5	5	2	3	3	2	5	5	5	5	5	3	4	4	4	4	5	5	3	4	4	5	4	4	4	4	2	2	2
240	2	1	2	5	3	5	3	2	4	5	3	4	4	3	4	1	1	1	2	3	4	3	1	1	4	3	4	5	2	1	3	3	4	3	5	4	2	4	3	1	4	3	4	3	4	3	2	2	1
241	1	3	3	4	2	5	4	2	5	4	4	4	3	5	5	4	5	3	5	4	5	5	1	2	1	1	4	5	5	5	5	5	4	5	5	5	4	5	5	4	4	5	4	4	4	2	3	3	3
242	2	4	3	5	5	5	5	5	5	5	1	1	1	4	2	2	5	4	5	4	2	4	1	2	2	2	5	4	5	5	5	5	4	5	4	4	5	4	5	4	5	5	3	4	3	3	2	1	2
243	1	2	5	5	5	5	5	5	4	5	3	5	5	4	5	4	4	5	5	5	5	4	2	1	1	1	5	4	5	5	4	5	5	5	5	4	4	4	5	5	5	5	4	4	4	4	3	3	3
244	2	1	4	4	4	4	5	5	4	5	5	4	5	4	5	4	5	4	5	4	5	4	1	3	1	1	5	4	5	3	3	5	5	5	5	4	5	5	4	4	5	4	3	4	3	4	3	3	4
245	1	4	4	5	5	5	4	5	4	4	4	4	4	4	5	4	4	5	4	4	4	3	1	1	1	2	5	4	5	4	4	4	4	4	5	5	4	5	5	4	4	5	3	3	3	3	2	2	3
246	1	1	4	4	4	5	4	4	3	4	4	3	4	4	4	4	4	4	4	5	5	3	2	2	2	1	4	5	5	5	4	4	4	4	5	4	5	5	4	5	4	5	3	3	3	3	4	3	4
247	2	4	5	4	5	4	5	4	5	4	5	4	5	4	5	4	5	4	5	4	4	5	2	2	3	2	4	3	4	3	4	3	3	4	3	2	3	2	3	4	3	3	4	3	4	3	1	1	1
248	1	2	4	5	5	3	5	4	1	5	2	2	2	2	5	5	5	3	5	5	5	5	2	2	1	3	4	4	4	5	4	3	4	4	4	4	5	5	4	5	3	5	4	4	4	4	4	2	3
249	2	4	4	4	5	5	5	4	4	5	4	5	5	4	5	5	4	4	4	5	3	3	3	3	2	3	4	3	5	5	5	5	5	5	5	5	3	3	3	5	4	3	4	4	3	3	4	4	4
250	2	4	4	5	5	5	4	5	4	4	4	5	4	3	5	4	5	3	4	5	4	3	2	1	1	2	5	5	4	4	4	5	5	4	5	5	5	4	4	5	4	5	3	3	4	3	3	4	4
251	2	3	5	4	5	4	5	4	5	4	5	4	5	4	5	4	5	4	5	4	5	4	3	4	3	4	3	4	3	2	3	3	4	2	2	2	1	3	3	4	1	4	4	3	4	3	3	3	3
252	1	2	3	4	1	4	5	5	3	5	1	2	2	2	2	2	2	5	2	4	5	1	4	4	4	5	3	4	4	2	3	2	4	4	2	3	2	1	2	4	1	2	3	4	4	3	2	2	2
253	1	1	5	5	5	4	4	5	4	5	4	4	4	4	5	4	4	4	4	4	4	4	3	3	2	2	3	4	3	5	3	3	5	5	5	3	5	3	3	4	4	5	3	3	3	3	3	4	3
254	2	2	4	4	4	4	4	5	3	4	4	5	5	5	5	4	5	4	5	5	4	5	2	1	3	2	5	4	5	4	5	3	4	4	4	4	3	4	4	5	4	5	4	4	3	4	2	2	2
255	2	4	4	4	4	4	4	4	4	4	5	4	5	4	4	4	5	4	4	4	4	4	1	3	2	1	5	5	5	4	5	3	5	5	5	4	3	4	4	4	4	5	2	2	2	2	4	3	3
256	1	1	5	4	4	5	5	4	5	4	4	4	4	4	4	4	4	5	5	4	5	4	3	2	2	2	4	3	3	3	3	3	4	4	3	2	4	4	3	3	3	4	4	3	4	3	4	3	4
257	1	3	5	5	4	4	5	4	4	4	5	5	4	4	5	4	4	4	5	4	5	4	5	2	1	2	5	5	5	5	2	4	1	3	5	1	1	5	5	1	2	4	1	4	4	4	3	3	2
258	1	3	5	4	4	5	4	5	4	5	4	5	4	4	5	5	5	4	4	4	5	4	3	4	4	4	4	4	4	2	2	3	4	4	4	2	2	2	4	4	3	2	3	4	4	4	3	3	3
259	1	3	4	5	5	4	5	4	4	5	4	4	5	4	4	4	5	4	4	5	4	4	2	2	4	3	4	4	3	3	2	2	3	4	3	2	2	2	4	4	3	3	3	4	3	4	3	3	3
260	1	1	4	4	4	4	4	4	2	5	4	4	4	5	5	5	4	4	5	5	4	4	2	2	2	1	5	4	5	4	5	5	5	5	4	5	4	5	4	4	4	5	3	3	3	3	3	4	3
261	1	3	4	4	4	5	4	4	5	4	4	4	4	5	4	4	4	4	5	4	5	4	1	2	2	1	5	4	4	4	5	5	5	4	5	5	4	4	4	5	5	5	4	4	3	4	4	4	4
262	1	4	4	5	4	5	4	4	5	4	4	5	4	5	4	5	4	5	4	4	5	5	4	3	5	5	3	1	2	5	4	5	5	1	3	5	4	4	4	5	2	4	3	4	3	4	3	3	3
263	2	2	4	3	4	4	5	5	3	4	4	5	4	5	4	5	4	4	4	5	4	3	2	1	1	1	5	5	5	5	4	4	4	5	5	4	4	4	5	4	4	5	4	4	3	4	3	3	4
264	2	2	2	1	1	1	2	1	2	1	1	2	1	2	1	2	1	2	1	2	1	2	4	4	4	5	3	2	2	3	2	2	3	3	2	1	1	3	3	3	1	3	1	2	1	1	3	3	3
265	1	3	4	4	4	5	4	5	4	4	5	4	5	5	4	5	5	4	4	5	4	4	3	3	4	3	4	3	3	4	2	4	2	2	3	3	2	2	4	4	2	2	3	4	3	4	2	1	1
266	1	2	4	5	4	5	4	4	4	5	4	4	4	3	5	4	5	4	5	5	4	4	2	1	3	2	5	5	4	3	5	3	5	5	4	4	5	5	5	4	5	5	2	3	3	2	1	2	1
267	1	4	5	5	5	4	4	4	4	4	4	4	4	4	4	4	4	5	4	3	4	4	2	3	1	1	4	3	4	5	5	3	4	5	5	3	5	5	3	4	4	3	3	3	3	3	3	4	3
268	1	2	1	1	5	1	1	5	4	5	3	5	2	5	3	4	2	1	1	2	2	3	3	3	3	3	3	3	3	3	4	4	3	4	3	4	2	4	3	3	4	3	3	4	3	2	3	2	3
269	1	2	4	5	5	3	4	5	3	4	4	3	4	5	4	3	5	2	4	2	2	4	2	2	3	4	4	3	4	3	4	4	4	4	3	3	4	3	3	3	2	4	2	3	3	4	3	4	4
270	1	2	1	1	1	1	1	1	1	1	1	1	1	1	1	1	1	1	1	1	1	1	3	3	4	5	2	3	2	2	2	2	2	3	3	2	2	1	2	3	2	3	1	1	1	1	3	3	3
271	2	1	5	5	4	4	5	4	4	4	4	5	5	4	4	5	4	4	4	4	5	5	2	1	3	1	3	4	3	4	3	5	4	5	3	5	4	3	4	4	3	3	4	4	4	1	4	3	4
272	1	2	3	3	2	5	1	4	2	3	4	3	3	2	4	1	5	1	1	1	1	2	2	2	1	2	5	5	5	5	4	5	5	4	4	5	4	5	4	4	4	4	4	4	4	4	3	3	4
273	1	1	4	3	4	4	3	4	5	3	3	4	4	4	3	5	4	2	4	2	5	3	1	3	1	1	5	5	4	5	4	5	3	5	5	4	5	5	4	3	3	5	4	4	3	1	3	2	3
274	1	2	4	4	4	4	4	3	4	4	4	4	4	4	4	4	4	4	4	4	5	4	3	3	3	3	4	3	3	4	3	3	4	4	5	3	3	3	4	3	3	4	3	3	3	3	4	3	4
275	1	1	4	4	5	4	4	4	4	5	4	4	4	4	5	5	5	5	5	5	5	4	2	1	2	2	4	4	4	5	5	4	5	5	4	5	4	4	5	4	4	4	1	4	4	4	3	3	4
276	1	3	4	5	5	5	4	4	5	4	4	4	5	5	4	4	3	4	5	5	4	4	2	1	1	1	4	4	4	4	4	5	4	5	5	4	5	5	5	5	4	4	3	3	3	2	3	3	3
277	2	4	5	4	5	4	5	4	5	4	5	4	5	4	4	5	4	4	5	4	4	5	2	1	1	1	5	4	4	3	5	4	3	5	3	3	3	3	4	4	4	5	4	3	4	3	2	2	2
278	1	3	5	5	5	5	4	3	4	5	3	3	3	4	5	5	5	5	5	5	5	5	2	1	3	3	3	4	4	5	3	3	5	4	5	3	5	4	5	5	4	3	3	3	4	4	3	3	4
279	1	3	4	4	4	5	5	4	5	5	5	5	4	4	5	5	4	5	4	4	5	4	3	4	4	3	3	3	3	3	2	3	4	4	4	3	2	3	2	3	2	4	1	4	3	1	3	3	3
280	1	2	4	5	4	5	4	4	5	5	4	5	4	4	4	4	5	4	5	5	4	4	2	2	2	3	3	4	3	4	3	4	4	3	4	3	4	3	3	3	4	3	3	4	4	3	3	3	3
281	1	3	4	4	5	5	4	4	2	5	3	4	4	5	4	4	5	3	5	5	2	2	1	2	1	3	4	5	4	5	3	4	3	5	4	4	4	4	4	5	5	3	4	4	3	3	2	1	2
282	1	2	5	4	5	5	4	4	5	4	5	5	4	4	4	4	5	4	4	5	5	4	3	2	2	4	4	4	4	3	3	3	3	3	4	4	4	2	4	4	3	3	4	3	4	3	3	4	4
283	1	4	3	5	5	5	4	4	4	3	3	3	4	4	4	4	4	4	5	4	4	3	3	3	4	3	3	4	3	2	3	4	3	4	3	3	2	2	2	4	3	4	4	4	4	3	3	3	2
284	1	3	5	5	5	4	5	4	4	4	5	4	4	5	5	5	4	4	5	4	5	5	2	3	3	3	2	4	2	2	3	3	3	4	2	2	3	2	3	2	2	4	4	4	4	4	2	2	2
285	1	1	2	4	4	3	5	4	2	4	5	3	4	5	4	5	5	5	5	2	1	4	2	3	2	4	3	3	3	3	4	3	4	4	4	3	4	3	4	4	3	4	2	4	3	2	3	2	2
286	1	3	4	4	5	5	4	5	5	4	4	5	5	4	4	4	5	5	4	4	5	5	3	5	5	3	3	2	3	3	3	3	2	3	1	3	2	2	3	2	2	3	1	1	2	2	4	4	4
287	1	1	5	4	5	5	5	4	3	5	5	5	4	4	5	5	4	4	3	4	3	4	2	2	3	3	5	3	4	3	4	3	4	4	5	4	4	4	3	3	4	4	3	3	4	4	1	1	1
288	1	2	4	4	4	4	3	4	3	3	4	4	4	4	4	3	4	5	4	4	4	4	2	2	3	4	2	4	3	3	2	4	4	3	4	2	2	2	2	3	2	4	3	4	4	3	3	3	3
289	1	1	4	5	4	5	4	5	5	4	5	5	4	4	5	5	4	5	4	5	4	4	2	1	1	1	5	4	4	5	4	5	5	5	5	4	4	4	4	5	4	5	3	4	4	3	3	4	3
290	2	2	5	4	5	4	4	4	4	4	4	4	4	5	5	4	4	5	4	4	4	4	2	1	1	2	4	4	4	5	5	5	4	4	5	5	4	5	5	4	5	4	4	4	3	4	3	3	3
291	1	2	1	1	1	1	1	1	1	1	1	1	1	1	1	1	1	1	1	1	1	1	4	5	4	4	3	2	2	2	1	1	3	3	2	2	1	2	2	3	2	2	1	2	2	2	3	3	4
292	1	2	5	4	5	4	4	5	4	4	5	4	4	5	5	3	4	3	5	4	5	4	2	1	2	2	5	5	4	4	5	4	5	5	5	5	4	5	5	4	5	5	3	4	4	3	2	2	2
293	1	4	5	4	4	5	4	5	4	5	4	4	4	4	5	5	4	4	4	4	5	4	1	3	2	2	5	5	3	4	5	3	5	5	5	5	4	3	4	3	4	3	4	4	4	4	1	1	2
294	1	4	1	1	1	1	1	1	1	1	1	1	1	1	1	1	1	1	1	1	1	1	1	1	1	1	4	4	5	5	5	5	4	4	5	5	4	4	5	4	5	5	3	3	4	3	4	4	4
295	2	1	5	4	4	5	4	5	3	4	4	3	5	5	4	5	5	3	5	4	3	2	2	4	4	3	3	4	3	2	2	2	3	4	4	3	2	1	2	3	1	3	3	4	4	4	2	2	2
296	1	4	4	5	4	5	4	4	4	5	5	4	5	5	5	5	5	4	4	4	4	4	3	4	5	5	3	2	4	2	5	2	5	2	3	3	5	1	5	3	4	4	3	4	4	4	3	3	3
297	1	2	2	1	1	1	1	1	1	1	1	2	2	2	2	2	1	2	1	3	1	1	2	3	5	4	2	3	2	2	3	2	2	2	3	2	1	1	2	4	1	3	4	4	4	4	4	3	4
298	1	1	4	4	4	4	4	4	3	4	4	4	4	4	4	4	4	4	5	4	4	4	1	2	2	2	5	5	5	5	5	5	4	5	5	4	4	5	5	5	4	5	3	3	3	3	3	4	3
299	1	2	3	1	4	2	1	4	2	1	5	2	1	2	2	1	2	5	5	4	1	5	2	2	2	2	4	5	5	4	3	3	3	5	5	5	4	4	3	5	3	3	3	3	3	2	4	4	3
300	2	1	1	2	3	2	1	5	4	2	1	2	2	5	2	2	2	3	1	5	1	1	1	1	1	1	4	4	5	4	4	5	4	4	4	5	4	4	4	5	5	5	3	3	3	3	4	3	3
301	2	2	4	2	4	5	4	3	2	4	4	4	3	5	5	4	5	5	4	3	4	4	4	2	4	4	3	2	3	2	3	4	2	4	3	3	3	2	3	2	2	3	2	3	2	2	4	4	4
302	1	3	4	4	3	2	4	3	1	3	1	1	2	2	3	3	3	3	3	3	3	3	1	2	1	1	4	5	4	5	5	4	4	3	5	5	3	4	3	5	4	3	3	4	3	3	2	2	3
303	1	2	5	3	1	1	1	1	2	5	5	4	5	3	5	5	5	4	2	5	5	3	3	3	1	1	5	4	4	5	5	5	4	5	3	5	4	4	5	3	3	3	3	4	3	3	3	3	3
304	2	3	4	5	4	5	4	5	4	5	4	5	4	5	4	5	4	5	4	5	4	5	2	3	3	2	3	4	3	3	3	3	3	3	5	2	4	3	3	3	3	4	3	4	4	4	4	3	4
305	1	2	4	4	4	4	4	4	4	4	4	4	4	4	3	4	4	4	4	3	4	4	1	1	2	3	4	5	4	5	4	4	5	5	4	4	3	3	5	4	3	3	3	3	3	3	4	2	3
306	1	4	2	2	3	2	3	2	3	2	3	2	3	3	3	2	3	3	3	3	2	3	3	2	4	4	4	4	4	4	3	3	4	3	4	2	3	3	3	3	3	4	3	2	2	3	3	3	4
307	1	4	4	5	4	5	4	5	5	5	5	5	5	5	4	4	4	5	4	4	5	5	2	4	4	3	4	3	3	4	2	3	2	2	4	3	2	2	4	3	2	2	4	4	4	4	4	3	4
308	1	4	4	5	4	5	4	5	4	5	4	3	4	4	5	4	4	5	4	5	4	4	4	4	3	4	2	4	4	2	1	2	4	3	3	2	3	1	3	4	2	2	2	1	2	2	3	4	4
309	1	3	4	4	5	5	4	4	4	4	4	4	4	4	4	4	4	4	4	4	3	4	1	2	1	1	5	5	5	4	4	5	5	5	5	4	4	5	4	4	4	5	4	3	4	3	3	3	4
310	2	1	4	5	4	5	5	5	4	3	3	2	4	5	4	5	4	5	4	3	4	2	1	1	1	1	4	5	4	5	5	5	5	5	5	5	5	4	5	4	5	4	3	3	4	3	3	2	4
311	1	4	4	5	5	4	3	4	2	4	5	4	4	5	4	3	5	4	4	2	1	4	2	2	3	4	4	3	3	3	3	4	4	4	3	2	2	2	4	4	2	2	1	2	3	1	3	3	3
312	1	1	4	4	4	3	4	4	4	5	4	5	4	4	5	5	5	5	4	4	4	4	1	1	2	2	5	4	5	5	5	4	4	4	4	4	4	4	5	5	5	4	3	4	4	2	4	3	4
313	1	2	4	4	4	3	4	5	4	5	4	4	4	5	4	4	4	5	4	5	4	4	2	1	2	1	4	5	5	4	4	5	5	5	4	5	5	4	4	4	5	5	3	3	3	3	3	2	4
314	1	4	4	5	4	4	5	5	4	5	5	4	4	4	5	5	4	4	4	4	5	4	2	1	2	2	5	5	5	4	4	4	4	5	5	4	5	4	4	4	5	4	4	4	3	3	3	3	2
315	1	4	4	4	4	4	4	5	4	5	4	5	4	4	4	4	5	4	5	4	5	4	3	2	3	4	4	3	3	2	2	3	4	4	3	2	3	2	3	4	2	4	3	3	3	2	2	2	2
316	1	1	5	1	5	2	5	5	4	1	4	4	3	3	3	2	4	5	3	3	2	2	3	4	4	4	4	3	3	2	3	3	4	3	3	2	3	3	3	3	2	4	1	1	1	1	3	4	3
317	2	2	4	5	4	5	5	4	5	5	5	4	4	5	4	5	4	2	4	5	4	2	4	3	4	5	3	4	3	3	1	3	2	4	2	3	2	3	3	2	1	3	2	2	2	2	3	4	4
318	1	3	4	3	3	4	4	3	3	4	4	5	3	4	4	5	5	4	5	3	4	2	3	2	2	2	4	3	4	4	4	4	3	3	5	3	4	3	3	4	3	3	2	3	3	2	4	4	4
319	1	4	5	4	4	5	4	5	5	4	4	4	5	4	5	5	4	5	4	4	5	4	3	4	3	3	4	2	2	2	2	3	2	4	3	2	2	2	3	3	1	2	3	2	2	3	3	3	4
320	2	1	4	5	4	5	5	4	4	5	4	4	4	5	4	4	5	5	5	5	4	5	2	3	2	1	5	3	3	4	3	5	5	4	3	4	5	5	4	3	4	5	3	4	3	2	4	4	4
321	2	4	4	4	4	5	3	4	4	4	3	4	4	4	4	5	5	4	4	4	4	3	1	2	2	2	5	5	5	4	4	4	5	4	4	5	5	4	4	5	5	4	3	4	3	3	4	3	3
322	1	3	3	1	2	2	2	1	1	2	1	2	2	2	2	1	1	3	1	1	2	2	4	5	5	4	1	2	1	2	1	2	1	1	1	1	1	1	2	1	1	2	4	4	4	4	2	2	2
323	1	3	4	4	4	5	4	5	5	4	5	5	5	4	5	5	5	5	5	5	4	5	1	2	1	3	4	4	5	5	5	4	4	3	3	3	3	5	4	5	5	3	2	3	3	1	3	3	3
324	2	2	5	5	5	4	4	4	4	5	4	4	4	4	5	4	4	4	4	5	4	4	3	4	4	3	2	2	4	4	2	4	3	2	3	2	2	3	4	2	3	2	3	4	3	4	4	3	4
325	1	1	5	4	4	4	4	4	5	5	4	5	5	5	4	5	4	5	4	5	4	4	3	4	4	3	4	3	4	2	3	2	4	4	3	3	3	2	2	4	3	3	4	4	4	4	3	3	3
326	2	3	5	3	4	5	4	5	3	4	5	4	5	4	5	4	4	4	5	5	4	4	1	2	2	1	4	5	5	5	4	4	5	4	5	4	5	5	5	4	4	4	4	4	3	2	3	3	4
327	1	1	1	1	1	1	1	1	1	1	1	1	1	1	1	1	1	1	1	1	1	1	3	5	4	4	3	3	2	2	1	3	3	3	2	2	2	2	1	3	2	2	1	1	1	1	4	4	4
328	1	3	4	5	5	4	4	4	5	4	4	4	4	5	5	5	5	5	4	5	4	5	2	1	1	1	5	5	5	5	4	4	4	4	4	4	4	5	4	5	4	4	4	4	4	4	3	3	3
329	1	3	4	4	4	5	4	4	4	5	5	5	5	5	4	5	4	4	5	5	5	5	3	2	2	2	3	4	4	5	3	3	3	4	4	3	5	3	3	5	5	5	3	4	4	3	2	3	3
330	1	2	4	5	5	4	5	4	4	5	5	4	4	5	5	4	4	5	5	4	3	3	3	4	4	3	3	2	4	2	3	3	2	2	4	3	3	3	2	4	3	2	3	4	3	3	3	4	3
331	1	1	4	4	4	4	4	4	4	4	5	5	4	4	4	5	5	5	4	4	4	4	3	3	3	3	3	4	4	3	3	4	3	4	4	3	3	4	4	3	3	3	4	4	4	4	4	4	3
332	1	1	5	4	5	4	5	4	5	5	5	4	4	4	5	4	5	4	4	5	4	4	2	4	4	4	4	4	3	3	2	4	4	3	4	2	2	2	4	3	2	4	4	4	4	4	3	4	3
333	1	1	4	5	5	4	4	5	5	5	4	5	4	5	4	5	4	4	4	4	4	5	1	3	2	2	5	3	4	4	4	3	3	3	5	3	4	3	3	4	4	4	2	3	3	1	3	3	3
334	2	4	4	4	5	5	4	4	4	5	5	5	4	5	5	4	4	5	4	4	5	5	2	2	3	3	3	4	4	2	2	3	3	4	4	2	2	2	2	4	3	4	4	4	4	4	2	2	1
335	2	2	5	4	5	4	4	5	5	4	5	4	5	4	5	4	4	5	4	5	4	5	3	2	2	2	5	3	3	3	3	3	3	4	5	3	4	3	3	4	3	3	4	3	4	3	3	3	2
336	1	4	4	4	5	5	4	4	5	4	4	5	4	5	4	4	5	4	4	5	4	5	3	3	2	1	3	5	4	5	5	4	5	4	5	3	4	5	3	4	3	4	3	4	3	4	2	2	2
337	2	3	4	5	4	5	5	4	2	4	4	2	4	4	5	4	5	2	4	5	4	4	1	1	1	1	5	5	5	5	4	4	4	5	4	5	4	4	4	4	4	5	2	1	3	3	3	3	3
338	1	1	3	4	4	5	4	5	4	4	4	3	4	4	4	4	5	5	5	4	5	4	3	2	3	2	3	4	4	3	3	4	4	5	5	5	5	5	3	4	3	3	2	4	4	3	2	3	3
339	1	4	4	4	5	5	4	4	5	5	4	4	5	4	5	4	5	4	4	5	4	4	1	2	2	1	4	5	5	4	5	5	5	5	5	5	4	4	5	5	5	5	4	3	3	3	4	3	4
340	2	2	4	4	5	5	5	4	2	4	4	4	5	4	5	4	5	4	5	4	5	5	3	4	4	3	3	3	4	3	2	2	3	3	3	3	2	3	3	4	3	4	4	3	3	4	2	2	2
341	2	3	1	5	5	4	2	5	2	1	1	4	5	2	1	4	4	1	4	1	2	3	4	2	4	3	2	2	2	2	2	2	2	3	2	3	2	3	3	3	2	3	2	1	2	2	4	3	3
342	1	3	4	5	4	5	4	5	4	5	3	4	5	4	4	5	3	4	5	4	3	5	1	1	2	1	4	5	5	4	4	4	5	4	5	5	5	5	5	4	4	5	3	4	3	4	2	2	2
343	1	1	4	4	4	5	4	4	5	4	4	4	4	5	4	4	5	4	4	4	3	4	2	3	3	4	3	4	2	2	2	3	3	2	3	2	2	3	3	3	2	2	3	3	3	3	4	4	3
344	2	4	4	4	4	4	4	4	4	4	4	4	4	4	4	4	4	4	4	4	4	4	3	2	4	3	4	3	3	2	4	2	3	3	4	2	2	3	4	4	2	4	2	2	2	3	3	4	4
345	1	3	5	4	4	4	5	4	4	3	4	4	4	4	4	4	4	4	4	3	4	4	2	1	1	2	5	5	5	4	5	5	5	5	4	4	4	5	5	5	4	4	3	3	3	3	2	2	2
346	1	1	4	4	5	5	5	5	4	5	5	5	5	5	4	5	4	3	4	4	4	4	3	4	3	3	3	3	4	4	3	3	3	4	4	3	2	2	4	3	2	3	3	3	3	3	2	2	3
347	1	3	4	1	1	1	3	5	2	5	2	4	5	2	2	2	2	3	4	2	4	2	2	2	1	2	5	4	5	5	5	4	5	3	5	5	4	5	3	5	4	4	3	4	4	3	2	2	2
348	1	4	4	4	4	4	3	4	4	4	4	4	4	4	4	4	4	4	4	4	4	2	3	3	3	3	3	4	3	3	2	3	3	3	4	4	2	3	4	4	3	3	3	3	3	3	3	4	3
349	2	1	4	4	5	4	5	4	5	5	4	5	4	5	4	4	5	4	5	4	5	5	3	3	3	3	3	5	3	4	4	4	4	5	4	4	4	3	4	4	4	5	4	3	3	4	2	2	2
350	2	1	5	4	5	4	5	4	5	4	5	4	5	4	5	4	5	4	5	4	5	4	2	3	3	2	4	3	3	3	3	4	4	4	3	2	2	4	4	3	2	3	4	3	4	3	1	2	2
351	1	4	4	5	4	4	5	4	4	4	5	5	4	5	4	4	5	4	4	4	4	5	3	3	3	2	5	4	3	3	4	5	5	5	4	5	5	4	4	3	5	3	3	3	3	4	2	2	2
352	2	3	4	4	5	5	5	4	5	4	4	4	5	4	5	5	4	5	4	4	4	5	2	1	2	2	4	4	4	3	3	3	5	3	5	3	4	3	4	5	5	4	3	3	3	3	3	4	3
353	1	3	1	1	1	1	1	2	2	1	2	1	2	2	1	2	1	1	2	2	2	2	4	4	5	5	2	2	2	2	2	2	2	2	3	2	1	1	2	3	2	2	2	2	1	2	4	3	4
354	1	1	4	4	5	4	4	5	4	5	4	4	4	5	5	5	4	4	4	5	5	5	1	3	3	3	5	4	5	3	3	5	5	3	4	4	5	4	3	5	4	3	3	4	3	4	3	4	3
355	1	2	2	1	2	2	1	2	2	1	2	2	2	2	2	2	2	2	2	2	2	2	4	4	4	5	1	1	1	1	1	1	2	1	1	2	2	2	2	2	2	1	1	2	2	2	3	4	4
356	1	2	1	1	1	1	1	1	1	1	3	3	3	1	1	1	1	1	1	2	2	1	3	5	4	5	3	3	3	1	1	3	2	3	1	1	1	2	1	3	1	3	2	1	1	2	3	3	4
357	1	1	4	4	5	5	4	5	4	5	5	4	5	4	4	4	4	4	5	4	4	4	1	1	1	2	5	5	5	4	5	5	5	5	5	4	5	4	4	5	4	5	3	4	4	4	3	4	3
358	2	3	5	4	4	5	5	4	5	4	5	4	5	4	4	4	5	4	5	5	4	4	2	1	3	3	5	4	5	3	4	3	4	3	4	3	4	3	3	4	3	4	1	2	1	1	4	4	4
359	1	3	5	5	5	5	5	4	4	5	5	4	4	4	4	4	5	4	4	4	4	4	1	3	3	3	5	5	3	4	4	3	4	4	3	3	3	3	3	4	3	3	2	3	3	3	4	4	3
360	1	2	4	4	5	5	4	5	4	4	4	4	4	5	4	5	5	4	5	5	5	4	2	2	4	4	4	3	4	2	3	2	3	4	4	2	3	2	2	3	3	4	2	2	3	2	4	3	3
361	1	1	4	5	5	4	4	4	4	4	4	5	4	4	4	4	5	4	4	4	4	4	2	1	3	3	4	3	3	3	4	3	5	5	5	4	3	3	3	4	5	4	3	3	3	3	3	3	4
362	1	1	2	2	1	2	3	3	2	2	2	2	3	2	3	2	1	3	2	3	3	2	3	4	5	4	1	2	3	3	1	1	3	3	1	2	2	1	3	1	2	3	4	4	4	4	2	1	2
363	2	3	4	2	2	1	5	4	2	1	3	1	1	3	5	5	3	4	1	1	5	5	4	3	3	4	3	3	3	2	3	2	2	2	3	1	2	1	3	2	3	2	1	2	1	1	3	4	3
364	2	4	5	4	4	5	4	5	4	5	4	5	4	4	5	4	5	4	4	4	5	5	2	1	2	1	4	5	5	5	5	4	5	4	4	5	5	4	5	5	4	5	3	4	3	3	3	3	3
365	1	4	4	4	4	4	4	4	4	4	4	4	4	4	4	4	4	4	4	4	4	4	1	1	2	2	4	5	4	5	5	5	4	4	4	5	4	5	4	5	4	5	3	3	3	3	4	3	3
366	1	1	5	4	4	5	5	4	4	5	3	4	5	4	5	4	5	3	5	4	5	4	1	1	1	1	4	5	5	4	5	4	5	5	5	5	5	4	5	5	4	5	3	3	3	4	4	4	4
367	1	2	5	4	4	5	4	4	5	5	5	4	5	4	4	5	4	5	4	4	4	4	5	1	1	1	2	1	2	4	2	5	1	1	5	2	1	2	4	3	3	2	3	3	4	4	4	3	4
368	1	1	5	5	5	5	5	5	5	5	4	4	4	4	4	4	5	5	4	4	4	4	1	1	2	1	5	5	4	5	4	3	5	5	5	3	5	4	4	4	5	5	3	3	3	3	3	3	4
369	2	1	5	4	4	5	4	4	5	5	4	4	5	5	4	4	5	5	5	5	5	4	3	2	4	3	4	4	3	4	4	4	4	3	4	4	3	2	4	3	3	3	4	4	4	4	2	2	2
370	1	1	5	4	5	4	5	4	5	4	5	4	5	4	5	4	5	4	5	4	5	4	1	1	2	1	4	4	4	4	4	5	5	5	4	5	4	4	4	5	5	4	4	3	3	4	1	1	2
371	1	1	3	5	5	5	5	5	4	3	4	4	5	5	5	5	4	2	4	4	3	1	2	2	2	1	4	4	4	5	5	5	5	5	4	5	5	5	4	5	4	5	3	4	4	4	2	2	1
372	1	1	5	4	4	2	5	5	4	5	5	5	5	4	4	2	5	1	4	5	4	4	3	3	3	4	2	3	2	2	3	2	4	3	3	1	3	2	2	4	3	2	2	1	2	1	3	3	3
373	1	4	5	4	5	4	4	4	4	4	4	4	4	4	4	4	4	4	4	4	4	4	3	3	3	3	4	3	3	4	4	5	3	5	4	4	4	4	3	5	3	3	3	3	3	3	4	3	4
374	1	4	4	4	4	5	4	4	4	5	4	5	4	4	4	4	5	4	4	5	4	4	3	1	2	3	5	3	5	3	4	4	5	3	4	5	4	5	4	5	3	3	4	4	4	4	4	3	3
375	1	3	5	5	5	4	5	5	2	4	4	4	4	4	4	4	4	5	5	4	5	4	4	4	3	5	2	2	4	3	2	3	4	4	3	3	3	3	3	4	1	4	3	4	4	3	2	2	2
376	1	3	4	4	4	4	5	3	4	4	4	4	4	4	4	4	4	4	5	4	4	2	3	1	3	2	5	3	4	5	3	5	4	4	4	3	5	5	4	5	3	3	4	4	4	4	4	3	4
377	1	3	1	1	1	1	1	1	1	1	1	1	1	1	1	1	1	1	1	1	1	1	1	1	2	1	4	4	4	4	5	5	4	5	5	5	5	5	5	5	4	4	4	4	3	2	3	4	3
378	1	3	4	5	4	4	4	2	2	4	2	2	4	4	4	2	4	4	5	5	4	2	4	3	5	4	2	4	3	3	2	2	3	3	2	2	1	3	3	2	3	3	2	2	2	2	3	4	3
379	1	2	5	2	4	5	5	2	4	5	5	5	5	5	4	4	5	2	5	2	4	5	2	2	3	1	4	4	4	4	5	4	4	3	4	5	3	4	4	4	5	5	2	3	4	4	4	4	2
380	1	3	2	2	3	2	1	3	2	1	1	1	1	1	2	2	1	2	2	2	2	2	4	5	4	3	3	2	2	3	1	1	3	2	2	2	1	3	2	2	1	3	1	1	1	1	3	3	3
381	1	4	4	4	5	4	5	4	4	4	5	4	5	5	4	3	4	4	5	4	4	3	2	2	1	3	4	4	5	4	5	5	4	4	5	4	4	3	4	5	5	5	4	4	3	4	1	1	1
382	1	4	4	5	5	4	5	4	4	4	5	4	4	4	4	5	4	5	4	5	4	2	1	2	1	1	4	5	4	4	5	5	3	4	5	3	5	3	5	5	5	5	3	4	3	4	4	3	4
383	2	4	4	5	4	4	5	4	5	4	5	5	4	4	5	5	4	5	5	4	4	5	4	3	4	4	4	3	2	3	2	2	4	2	4	1	2	1	2	4	2	2	2	1	1	2	4	3	3
384	2	1	4	4	4	4	4	4	4	4	4	4	4	4	4	4	4	4	4	4	4	4	2	2	4	3	4	4	3	2	3	4	4	4	3	3	2	3	4	3	3	3	3	3	3	3	3	4	3
385	2	4	5	4	5	4	4	4	5	5	5	4	5	4	5	3	4	5	5	4	4	4	2	2	1	2	5	5	4	4	5	4	4	5	5	5	4	4	4	4	5	5	1	2	1	2	4	2	3
386	1	3	4	5	4	4	5	4	4	5	4	4	5	4	4	5	4	5	5	4	4	5	3	3	1	1	5	5	4	5	5	5	5	4	4	3	3	5	3	3	3	3	3	3	4	3	2	1	1
387	1	1	3	4	4	4	4	4	4	4	4	4	4	4	4	4	4	4	4	4	4	4	2	2	2	2	4	5	5	5	4	5	5	4	5	5	4	5	4	5	5	5	3	4	3	4	2	2	2
388	1	2	4	4	5	5	4	5	4	5	5	5	4	4	4	5	5	4	4	4	4	4	2	1	1	3	3	5	4	4	3	5	3	4	3	3	4	5	3	3	5	3	4	3	3	4	4	4	3
389	1	2	5	1	4	4	2	5	2	3	4	4	3	2	1	5	2	2	5	5	2	5	2	2	2	1	4	4	4	4	4	5	4	5	5	4	5	4	5	5	4	4	3	4	3	3	3	3	3
390	1	3	4	4	5	5	5	4	5	4	4	5	4	4	4	5	4	5	5	4	5	4	1	2	2	1	5	5	4	5	5	4	4	4	4	4	4	4	5	4	4	5	4	3	4	4	1	2	2
391	2	3	4	4	5	5	4	4	5	4	4	5	4	4	4	5	4	4	5	4	4	5	2	1	1	4	3	2	5	3	1	5	5	3	4	5	1	1	5	4	5	1	3	4	3	4	4	4	4
392	2	1	4	4	4	4	4	4	4	4	5	4	5	4	5	5	4	4	4	5	4	4	3	2	2	3	5	4	3	5	4	3	4	5	5	3	3	3	5	3	4	5	3	4	4	3	3	2	3
393	1	3	3	4	4	4	5	4	5	4	5	5	4	4	5	5	4	5	5	5	4	4	3	4	3	4	3	4	3	2	2	3	3	3	4	3	3	2	4	3	3	4	4	4	4	4	4	3	3
394	2	4	4	3	4	5	4	5	3	4	3	4	4	4	4	5	5	3	4	5	4	3	3	3	4	4	4	3	4	2	3	2	2	2	4	2	3	3	2	4	3	3	3	4	4	3	3	4	3
395	1	2	4	4	4	4	4	4	4	4	4	4	4	4	4	4	5	4	4	4	5	4	1	2	1	1	5	4	5	4	5	5	5	5	4	4	4	4	5	5	4	5	4	3	3	4	4	3	4
396	1	1	1	2	3	5	4	5	5	5	3	2	2	4	3	4	2	3	2	2	5	3	1	1	2	3	4	5	4	5	4	5	4	4	3	3	3	3	3	4	5	4	4	3	4	3	3	3	3
397	2	3	4	5	4	5	5	4	4	5	4	5	5	4	4	5	4	5	5	5	4	4	2	3	2	1	5	4	4	4	4	5	5	4	3	4	3	5	5	5	3	3	4	3	4	4	3	3	4
398	2	2	5	4	5	4	5	4	4	5	4	5	5	4	5	4	5	5	4	4	5	4	3	3	3	2	4	3	4	3	3	4	4	4	3	3	3	3	3	3	3	4	4	4	3	4	3	3	3
399	1	3	4	4	5	5	4	4	4	4	4	5	4	5	4	4	4	4	4	4	4	4	3	3	2	3	3	4	3	4	4	3	3	5	3	3	3	4	4	3	3	4	4	3	4	4	1	1	1
400	1	3	2	1	2	2	1	2	2	1	2	2	1	1	2	2	1	1	1	2	2	1	4	4	5	4	2	2	1	1	1	1	2	1	2	2	2	1	1	1	2	1	2	2	2	2	4	4	4
401	2	2	4	4	5	4	4	3	4	5	5	5	4	4	4	4	4	4	4	4	4	4	1	3	3	2	4	4	5	4	5	4	5	5	4	4	5	5	3	4	3	3	4	3	3	3	3	3	3
402	1	2	4	4	4	5	4	4	4	4	5	5	4	4	4	4	5	4	4	4	5	3	3	3	3	3	3	3	4	3	2	4	2	2	3	3	2	3	4	4	3	2	4	3	3	4	2	2	1
403	1	1	5	4	5	4	5	4	5	4	5	4	5	4	5	4	5	4	5	4	5	4	2	3	2	2	3	4	3	3	3	3	4	4	5	4	4	4	4	4	4	4	3	4	3	4	2	1	2
404	1	1	3	3	3	2	2	2	3	2	2	1	1	2	2	2	1	2	2	2	1	2	2	2	1	2	3	3	4	5	5	4	4	5	4	5	3	3	3	3	5	3	1	1	1	1	3	1	2
405	2	2	4	4	4	5	5	4	4	4	4	4	4	5	4	4	4	4	4	4	5	4	2	2	2	1	5	5	5	3	3	4	4	3	4	5	5	3	5	4	5	5	4	4	3	3	3	3	2
406	1	4	5	4	5	4	5	4	5	4	5	4	5	4	5	4	5	4	5	4	5	4	3	3	2	3	4	5	3	3	3	4	3	3	3	5	3	4	5	5	4	5	4	4	4	4	1	1	1
407	1	4	4	5	4	5	4	5	4	5	5	4	5	5	5	4	4	5	4	4	5	4	1	3	2	3	4	3	5	5	5	3	4	3	5	5	3	4	4	3	3	5	3	3	3	3	3	3	3
408	1	1	5	4	4	5	4	4	4	4	5	4	5	5	4	4	4	4	4	5	4	5	3	3	4	4	3	4	3	2	2	3	4	2	3	3	3	2	3	3	2	3	3	4	3	4	3	4	3
409	1	2	5	5	4	4	4	4	5	5	4	5	4	4	5	4	5	4	4	4	5	4	1	2	3	2	4	5	5	3	3	4	4	3	3	3	4	3	3	5	3	3	4	4	4	3	4	4	4
410	1	2	4	4	4	5	3	4	4	3	4	3	4	4	4	5	5	4	4	3	4	3	3	4	3	3	4	3	4	3	3	2	3	3	3	2	3	2	3	3	3	3	3	4	3	4	4	4	4
411	2	4	4	4	5	4	4	5	4	5	4	3	4	4	4	5	4	4	5	5	5	4	1	5	2	2	5	5	2	4	1	3	2	3	5	4	5	2	5	1	5	1	4	4	4	4	4	4	4
412	1	3	5	4	5	4	5	5	4	4	5	4	4	5	5	4	3	4	5	4	4	3	2	2	2	1	4	3	4	3	3	5	4	4	3	3	5	4	5	3	4	3	3	4	4	3	3	4	3
413	1	3	4	5	4	5	4	5	4	5	5	4	4	5	5	4	4	5	4	5	4	5	2	2	3	3	4	5	4	3	4	5	4	5	5	4	3	4	3	4	3	4	4	4	3	4	4	4	3
414	1	4	5	4	4	5	5	4	5	4	5	4	4	5	4	4	4	4	5	5	4	5	3	3	2	3	5	3	4	4	3	3	4	4	3	3	4	3	4	4	4	4	4	4	4	4	4	4	3
415	1	4	4	5	5	4	4	5	4	4	4	4	5	5	4	4	5	4	5	2	5	4	1	2	1	2	4	4	5	4	5	4	5	5	5	5	5	4	5	5	5	4	3	3	4	3	3	2	2
416	1	4	1	1	1	4	3	3	2	3	5	4	3	1	1	4	3	3	4	1	1	4	1	3	3	2	4	5	3	4	4	4	3	4	3	3	4	4	4	5	3	3	4	4	4	4	4	4	4
417	2	3	4	4	3	4	4	4	3	4	4	3	4	4	3	2	4	3	4	3	4	4	2	2	2	2	4	5	5	5	4	4	5	5	5	5	4	4	5	5	4	5	3	4	4	2	4	3	3
418	1	1	4	5	4	5	4	5	4	3	3	5	5	4	4	5	4	5	2	4	4	4	3	3	3	2	4	4	3	4	4	3	3	4	4	3	3	4	3	4	3	3	3	4	3	3	2	2	2
419	1	4	4	5	4	4	4	4	4	4	5	5	4	4	5	4	4	5	4	4	4	4	2	3	1	3	3	3	5	4	3	3	3	4	5	3	4	3	4	3	5	3	2	1	2	2	3	3	3
420	1	4	5	4	4	4	4	5	4	4	4	4	5	4	5	4	5	5	4	4	4	3	4	3	3	3	4	2	3	3	2	4	4	4	4	3	2	3	3	3	2	2	4	4	4	4	4	4	4
421	1	3	4	5	4	4	4	5	4	4	4	5	5	4	4	4	4	5	4	4	4	4	2	3	3	1	3	5	4	4	3	3	4	3	5	4	4	5	3	4	4	5	4	4	4	3	1	1	1
422	1	3	4	4	5	5	4	5	4	4	5	4	5	4	5	4	4	5	4	4	5	4	2	2	3	2	3	3	5	3	3	4	4	3	5	4	4	4	4	5	3	4	3	4	4	3	3	3	3
423	2	2	5	4	4	5	5	4	2	5	5	4	5	4	4	5	5	4	5	4	4	5	3	3	3	4	3	4	4	2	2	4	3	4	3	3	3	2	4	4	2	4	3	3	3	3	3	4	3
424	2	4	4	4	4	4	4	5	4	5	4	4	4	4	4	4	4	5	5	4	5	4	2	2	1	1	4	5	4	4	5	5	4	4	5	5	5	4	4	4	4	5	2	2	2	2	4	4	3
425	2	3	4	4	4	5	5	4	4	4	4	4	4	4	5	4	4	4	4	4	5	5	2	2	3	3	4	3	4	4	2	3	4	3	3	2	2	2	3	4	3	3	3	3	4	4	3	4	3
426	1	4	4	5	5	5	4	4	4	4	5	4	4	5	5	4	4	5	4	4	4	4	3	4	5	4	3	4	4	3	2	3	2	4	2	2	1	1	3	4	3	2	2	1	1	2	4	4	4
427	1	3	1	1	1	1	1	2	2	1	2	3	2	2	1	1	1	1	2	2	1	2	4	5	5	4	1	3	3	1	1	1	2	3	1	1	2	2	3	2	3	2	2	2	2	2	4	3	3
428	2	4	5	5	2	5	5	4	1	4	5	4	5	5	4	4	5	2	5	5	4	4	1	2	2	3	3	5	4	4	3	4	4	4	3	4	3	3	3	4	4	4	2	3	4	3	3	3	3
429	2	3	5	4	4	5	4	4	5	5	4	2	4	5	4	4	4	2	4	4	4	2	2	2	3	3	3	3	4	5	3	4	4	5	5	4	3	3	4	4	4	3	3	4	3	4	2	1	1
430	1	3	5	4	4	5	4	5	4	5	4	4	5	4	5	4	5	4	5	5	4	5	2	2	3	3	3	4	4	4	3	4	2	4	4	2	2	2	4	4	3	2	4	3	3	3	3	3	4
431	2	4	1	3	2	3	3	5	4	5	1	5	4	4	4	1	1	4	2	1	4	1	1	1	1	2	5	5	5	4	5	4	4	4	5	5	4	5	5	5	4	4	2	4	4	1	4	3	4
432	2	3	4	5	4	5	4	5	4	5	4	4	5	4	5	4	5	5	5	4	4	5	1	1	3	3	5	4	4	5	5	3	3	3	5	5	5	4	4	4	3	3	3	4	4	3	3	3	4
433	1	1	4	4	4	4	5	4	4	3	4	4	4	4	4	4	4	4	4	4	4	4	2	2	2	3	4	4	4	3	5	3	4	4	4	4	5	3	3	4	3	4	4	4	3	3	3	4	3
434	1	3	1	1	1	1	1	2	2	1	2	2	1	2	1	2	1	2	2	2	1	2	4	5	5	5	1	1	2	3	2	3	2	2	1	2	1	1	3	2	1	2	1	2	1	2	3	3	3
435	1	1	5	4	4	5	5	4	4	4	4	4	4	4	4	4	4	4	4	4	4	4	3	2	4	3	5	4	3	4	2	4	4	4	4	2	3	2	3	3	2	3	3	4	3	4	3	2	2
436	2	3	4	4	5	4	5	4	4	5	5	5	4	5	4	3	4	3	4	4	4	3	2	4	3	4	4	4	4	4	2	3	3	4	4	3	3	2	3	3	2	4	3	3	3	2	2	1	3
437	2	2	5	4	4	5	4	4	4	5	4	4	4	4	4	5	4	4	4	4	5	5	1	3	3	1	3	4	3	3	4	4	3	5	4	3	4	5	5	3	4	3	3	4	3	4	4	3	4
438	1	1	2	2	2	3	2	2	3	2	1	2	2	1	2	3	2	2	2	2	2	1	5	3	5	4	2	1	3	1	1	1	3	2	3	2	1	2	3	2	1	3	4	4	4	4	4	3	4
439	1	1	4	3	4	5	4	4	5	4	4	4	5	4	5	2	5	4	5	4	5	4	2	2	2	1	4	4	4	3	3	4	4	4	5	3	3	3	4	5	3	4	3	4	3	4	1	1	1
440	1	3	5	5	4	5	4	4	4	5	2	2	4	4	4	4	2	4	5	4	4	4	3	4	4	3	4	4	4	2	2	3	3	4	3	2	3	3	2	3	3	4	3	4	3	3	4	4	3
441	1	2	4	5	4	5	4	5	4	5	4	4	5	5	4	4	5	5	4	4	5	5	1	2	3	2	3	4	4	5	4	4	3	5	3	4	4	4	4	5	4	3	3	4	3	4	2	2	2
442	2	1	5	4	5	4	4	5	4	5	4	5	4	5	5	4	5	4	4	5	5	4	1	1	1	2	4	4	4	5	5	5	5	4	4	4	4	4	4	4	4	4	3	3	4	3	3	3	3
443	2	3	4	5	5	5	4	4	5	5	3	4	4	4	5	4	5	2	4	3	4	4	1	3	2	3	5	3	5	4	4	5	4	4	5	5	4	3	4	4	4	5	3	3	4	2	3	4	3
444	2	4	4	5	4	5	4	4	5	4	4	4	5	4	4	5	4	5	4	5	4	4	1	1	3	2	5	4	5	4	4	3	3	5	5	4	3	3	3	3	3	5	3	4	4	4	4	3	4
445	2	4	4	5	4	5	4	4	5	4	5	4	5	5	5	4	4	5	4	4	5	4	1	3	2	2	5	4	5	3	4	4	4	3	5	3	3	4	3	3	3	3	3	4	4	3	2	1	2
446	1	4	2	2	3	3	3	3	2	3	5	2	5	5	4	4	5	5	3	4	5	4	3	3	2	2	3	4	3	5	3	5	5	3	4	4	4	3	4	3	4	4	4	3	3	3	4	3	3
447	1	2	4	4	4	4	4	4	4	4	3	4	4	4	4	4	4	4	4	4	3	3	2	3	3	3	4	5	5	3	3	3	3	3	3	3	4	4	4	4	4	4	3	3	3	3	4	4	4
448	1	1	3	2	2	2	3	3	3	3	2	2	2	2	2	2	2	2	3	2	2	2	2	3	2	1	4	4	5	3	5	3	5	4	4	3	4	4	5	5	4	4	2	3	3	3	4	4	4
449	1	4	4	3	4	3	4	3	3	4	5	4	3	4	4	5	4	4	4	3	4	4	2	1	2	2	5	3	4	5	5	4	4	4	4	4	5	3	4	5	3	4	3	3	4	3	1	1	1
450	2	4	5	4	4	5	4	5	5	4	4	5	4	4	4	5	5	4	4	4	5	4	2	4	2	4	4	4	4	4	2	3	3	4	3	3	4	4	3	3	2	4	4	4	3	4	3	3	4
451	1	4	4	4	4	5	5	4	5	4	4	3	4	4	4	5	5	4	5	4	5	4	3	3	2	3	5	4	3	4	3	4	4	4	3	3	3	3	4	4	3	3	3	3	4	3	1	1	1
452	1	2	5	4	4	4	4	4	4	3	4	4	4	4	4	4	4	3	4	4	4	3	2	3	5	5	3	4	2	2	3	3	4	4	3	1	2	1	3	3	1	2	2	2	2	2	3	4	3
453	1	4	4	5	3	4	4	5	4	5	4	4	5	4	5	4	4	5	5	4	3	4	3	4	4	3	4	4	4	4	3	4	2	3	4	2	2	3	4	3	2	4	3	4	4	3	2	2	2
454	1	2	1	1	1	1	5	5	5	5	5	5	5	5	5	5	5	5	5	5	5	5	3	2	3	2	4	4	4	3	3	3	3	4	4	4	4	3	4	4	4	3	4	4	4	4	4	4	3
455	1	4	4	4	5	5	4	5	3	5	4	4	2	4	4	5	4	4	5	4	4	5	3	2	3	2	3	3	4	3	4	4	4	3	5	3	4	3	3	4	4	4	4	4	3	4	2	2	2
456	2	3	4	4	5	5	4	4	5	5	2	4	4	4	4	4	5	5	4	4	4	2	1	2	1	2	5	4	4	4	5	5	4	4	4	5	5	5	5	5	5	5	3	2	3	3	3	4	3
457	1	4	4	4	5	5	4	5	4	4	4	5	4	5	4	4	5	5	4	3	4	4	2	3	2	3	3	3	4	3	3	3	4	3	3	4	4	4	3	4	3	4	4	4	4	3	2	2	2
458	1	2	4	5	5	5	4	3	4	5	4	3	4	5	4	5	5	5	4	5	4	4	2	1	3	3	3	3	3	4	4	5	3	5	4	3	3	4	3	4	4	4	2	3	4	3	3	3	3
459	1	2	4	4	5	5	4	4	4	4	4	4	4	4	4	4	4	5	4	4	4	5	2	1	2	3	4	4	5	3	3	3	5	4	4	3	3	3	3	5	4	5	3	3	4	4	3	3	3
460	1	3	5	3	1	2	1	4	5	2	2	4	4	5	3	5	1	5	4	4	3	5	2	2	2	2	4	5	4	5	5	5	5	5	5	5	5	5	4	4	4	5	4	4	4	4	2	2	2
461	2	1	5	4	4	5	4	5	4	3	4	5	4	5	3	4	4	5	4	5	4	3	1	2	2	2	5	4	4	5	5	4	4	5	5	4	4	5	4	4	5	5	4	3	4	4	2	2	2
462	1	3	5	5	5	5	5	5	5	5	4	4	4	4	4	4	4	4	4	4	5	4	3	3	2	3	3	4	4	3	4	4	4	4	3	3	4	4	4	4	3	4	3	3	3	3	4	4	3
463	1	4	4	4	4	4	4	5	4	4	4	4	5	5	4	4	4	4	5	4	5	4	2	2	4	2	5	1	1	4	2	4	2	1	4	1	3	5	1	5	1	3	2	4	4	2	3	1	3
464	1	2	4	5	5	5	4	5	5	5	4	5	5	4	4	5	5	5	4	3	4	4	1	1	2	1	5	5	3	3	4	5	5	5	3	5	3	3	3	5	3	5	4	3	4	4	2	2	2
465	2	1	4	4	4	5	5	4	3	4	4	3	4	4	5	4	4	4	4	3	4	3	2	2	1	1	5	5	5	5	4	3	4	5	4	3	3	5	4	5	4	4	3	3	3	4	2	3	3
466	2	3	4	5	4	4	4	4	5	5	4	4	4	5	5	4	5	3	5	4	4	5	2	4	4	5	3	3	3	2	2	2	2	3	2	2	3	3	2	3	3	4	1	1	1	1	3	3	3
467	1	4	2	1	1	1	1	1	1	1	1	1	1	1	1	1	1	1	1	1	1	1	4	3	4	5	2	2	2	1	2	3	3	2	2	1	2	2	3	3	1	3	1	1	1	1	4	4	3
468	1	3	4	4	4	4	4	4	3	4	5	3	3	5	4	5	4	3	4	5	4	4	2	2	1	2	5	5	4	5	4	5	5	5	5	4	4	4	4	4	5	4	4	4	4	4	2	2	2
469	1	3	5	5	5	5	5	5	4	5	4	4	4	4	4	4	4	4	4	4	4	4	3	3	2	3	5	4	4	3	3	3	3	3	4	3	4	4	4	3	3	4	3	3	3	3	4	4	4
470	1	2	1	2	1	1	1	5	3	4	5	2	2	1	3	2	2	2	1	4	3	1	3	2	1	2	4	5	3	5	3	5	4	5	3	5	3	3	4	4	3	3	4	4	3	4	3	3	3
471	1	2	4	5	4	4	5	4	4	5	4	3	4	5	4	5	4	4	5	4	4	5	1	1	3	2	3	5	3	5	3	3	4	4	4	3	4	4	3	5	4	5	3	4	3	3	3	4	3
472	1	4	4	4	5	4	4	5	4	4	4	4	4	4	4	5	4	5	5	4	4	4	2	4	4	4	2	3	4	2	1	2	2	3	3	3	2	3	3	4	1	3	1	1	1	2	3	3	4
473	1	3	2	3	5	2	3	2	5	5	3	1	2	3	3	2	5	2	3	4	2	2	3	2	3	2	5	4	4	3	3	3	3	4	4	4	4	3	4	3	4	3	4	4	3	4	1	1	1
474	1	2	1	1	1	1	1	1	1	1	1	1	1	1	1	1	1	1	3	2	3	1	4	3	4	3	3	2	2	1	3	2	3	3	1	2	3	1	1	2	1	2	1	1	1	1	3	4	3
475	1	3	4	3	2	3	5	2	2	3	2	3	4	3	4	4	4	2	1	4	5	4	3	3	3	3	3	3	3	5	3	5	4	4	3	3	3	3	5	4	4	4	3	3	3	3	3	3	4
476	1	2	4	4	5	4	4	4	5	4	4	3	4	5	4	4	5	4	5	4	4	3	4	5	3	1	4	4	2	2	4	4	1	1	1	5	5	2	3	5	1	5	2	3	3	4	3	3	3
477	1	2	4	4	4	5	4	5	4	4	4	5	4	4	4	5	4	4	4	5	4	4	2	3	3	4	5	4	4	4	3	4	4	4	5	2	4	4	3	3	2	3	3	3	3	3	3	3	3
478	1	2	4	5	4	5	4	5	4	5	4	5	4	5	4	5	4	5	5	4	5	4	2	3	3	4	2	4	3	2	1	2	4	2	3	3	1	2	3	4	1	3	2	1	2	2	4	3	4
479	1	4	4	4	3	4	5	4	3	4	3	4	3	4	3	4	4	3	4	3	4	3	3	3	4	4	4	4	3	3	3	3	3	4	4	4	3	3	4	4	3	4	3	2	3	2	3	3	4
480	1	2	5	5	5	5	5	4	4	4	4	4	4	4	4	4	4	4	4	5	5	5	3	2	3	4	4	3	4	3	3	3	3	4	4	2	2	2	3	3	2	4	3	3	3	3	3	3	4
481	1	4	4	5	4	4	4	5	4	5	4	5	4	5	4	5	4	4	5	4	5	4	3	2	2	3	3	4	3	4	4	3	4	3	4	2	2	4	3	3	4	3	3	4	3	4	3	3	3
482	1	3	4	5	4	5	4	5	4	5	4	5	4	5	4	5	4	5	4	5	4	5	2	3	2	2	3	3	4	3	2	4	4	3	5	3	3	2	4	4	2	4	3	4	3	4	4	3	3
483	1	2	5	5	5	5	5	4	4	5	4	4	5	5	4	5	5	4	4	4	5	4	1	2	1	2	4	4	5	5	5	5	4	5	5	4	4	5	5	4	5	5	4	4	4	4	2	2	2
484	1	1	1	1	1	1	1	1	1	1	1	1	1	1	1	1	1	1	1	1	1	1	4	3	4	4	1	3	1	3	2	3	3	3	3	2	2	1	2	3	2	1	4	3	4	3	3	3	3
485	2	3	4	5	4	5	4	5	4	5	4	4	5	4	5	4	5	4	5	4	5	4	2	2	2	2	4	4	4	4	4	4	4	4	5	4	3	4	3	3	4	4	3	4	3	4	2	2	2
486	1	3	4	5	4	5	4	5	4	4	4	5	4	4	5	5	5	4	4	5	5	4	3	4	3	4	3	3	3	2	2	3	4	2	4	3	3	2	3	4	2	2	3	3	4	4	4	3	3
487	1	4	1	4	5	2	2	5	1	2	3	5	1	3	4	3	5	1	4	4	5	4	3	1	2	2	5	5	3	5	4	3	4	3	3	3	4	3	4	3	3	5	3	2	3	2	3	3	3
488	1	1	2	1	2	1	2	1	2	1	2	1	2	1	2	1	2	1	2	1	2	1	3	4	5	4	3	2	1	2	2	1	1	1	2	2	1	1	2	3	1	3	2	1	2	1	3	3	3
489	1	3	4	5	5	5	3	3	4	4	5	4	5	5	5	4	5	5	5	4	5	4	4	3	5	4	3	2	2	2	3	2	3	4	4	1	2	1	2	3	1	3	2	1	2	2	3	4	3
490	1	4	4	5	4	5	5	5	4	5	5	4	4	4	5	4	4	5	5	4	5	4	3	4	4	4	3	3	4	4	4	3	3	4	3	2	3	3	2	4	3	4	4	4	3	3	4	4	4
491	1	3	2	3	2	1	3	3	2	2	2	1	2	2	3	2	2	1	2	1	2	2	4	4	5	3	3	3	2	3	1	2	2	2	2	2	3	2	1	3	3	2	3	3	4	4	4	4	4
492	2	2	3	1	5	2	3	2	2	5	2	3	4	2	3	2	1	2	3	3	4	1	1	2	2	2	5	5	4	5	5	5	4	4	4	4	4	5	4	4	4	4	3	3	4	3	3	2	3
493	1	3	3	2	2	2	3	3	3	3	3	3	3	3	3	3	3	3	3	3	3	3	2	2	3	1	4	4	5	3	3	5	5	4	5	5	5	3	3	4	4	4	3	3	3	3	4	3	3
494	2	1	4	5	4	5	4	5	4	5	4	5	4	5	5	4	4	5	4	4	5	4	3	2	3	2	5	4	4	4	3	4	3	4	3	4	3	3	4	4	3	3	4	4	3	4	2	1	2
495	1	2	4	4	4	4	4	4	4	4	4	4	4	4	4	4	4	3	4	4	4	4	5	5	5	4	1	1	2	4	1	1	1	5	3	2	2	5	4	3	3	5	3	3	4	3	3	2	4
496	2	2	4	5	5	4	4	5	4	5	5	4	4	5	4	5	4	4	5	5	4	5	2	3	2	3	4	3	4	4	4	4	4	4	4	4	2	4	3	4	2	4	3	4	4	3	4	3	3
497	1	4	5	5	4	4	5	4	4	5	3	3	4	5	4	4	5	5	3	4	4	5	1	1	2	1	4	3	3	5	3	4	3	4	3	3	4	4	4	5	5	3	3	3	4	3	1	1	2
498	1	3	4	5	4	5	4	4	5	4	4	5	4	4	5	5	4	5	4	5	4	5	3	1	3	1	4	5	5	4	5	4	5	4	4	5	3	3	3	3	3	5	3	3	4	3	3	3	3
499	2	4	4	5	4	5	5	5	4	5	4	3	5	4	5	5	4	5	4	4	5	4	3	2	4	4	3	3	3	3	4	3	3	4	4	2	4	4	3	4	2	3	2	4	4	3	3	3	4
500	1	4	5	5	4	5	5	5	4	4	4	4	4	4	4	5	4	4	5	4	5	4	2	1	5	5	4	1	3	3	5	3	5	1	2	1	4	5	2	1	1	1	4	3	3	4	4	4	4
501	2	3	4	4	5	4	2	2	5	5	5	5	5	4	5	4	5	5	4	4	4	5	2	2	2	2	5	4	5	5	5	5	5	4	4	5	4	4	5	4	4	5	2	3	2	3	4	4	3
502	1	4	4	4	5	5	5	5	4	5	5	5	4	4	4	4	4	5	4	5	5	4	1	1	2	3	4	4	4	4	4	5	5	5	3	4	3	3	4	5	4	4	4	4	4	3	4	3	4
503	2	4	4	5	4	4	4	4	5	5	5	5	4	4	5	4	5	4	4	5	4	4	2	2	4	3	3	3	3	2	3	3	3	4	3	3	2	3	2	4	2	4	3	4	3	4	4	3	3
504	1	3	5	4	5	4	4	4	4	4	5	4	5	5	4	4	5	5	5	5	5	4	3	2	4	2	4	3	3	4	3	3	3	4	4	4	3	3	3	4	2	3	4	4	4	4	4	3	4
505	2	2	3	4	4	3	4	3	4	4	4	4	3	3	4	3	3	4	4	5	5	4	4	3	3	4	2	2	2	4	3	3	3	4	2	2	3	2	4	3	2	4	3	2	3	3	4	2	3
506	2	2	4	4	5	4	5	4	4	5	4	4	4	5	5	4	5	4	4	4	5	4	1	1	1	1	5	5	4	5	4	4	5	4	4	4	4	4	5	5	4	5	3	3	4	4	2	2	2
507	1	4	4	4	5	5	4	3	3	4	2	3	4	4	5	4	5	4	5	4	4	3	3	4	5	3	4	3	4	2	1	3	4	3	2	1	3	2	2	3	1	3	2	2	2	2	4	3	4
508	1	1	4	4	4	4	4	4	4	5	4	4	4	5	5	4	4	4	4	4	4	4	2	2	1	1	5	4	5	4	4	4	5	5	5	4	5	4	5	5	4	4	3	3	4	3	2	1	2
509	1	2	4	4	4	4	4	4	4	4	4	4	4	4	4	4	4	4	4	4	4	4	2	2	3	3	3	4	3	3	4	3	4	3	4	3	4	3	4	3	3	3	3	4	4	4	4	4	3
510	1	3	4	4	4	3	4	4	3	4	3	4	4	4	4	3	4	3	5	4	4	3	2	2	2	2	4	4	5	5	5	4	4	5	5	5	5	4	4	4	5	4	2	3	3	3	4	4	3
511	2	4	4	4	5	5	4	5	4	5	3	4	4	5	4	4	5	5	4	5	5	3	3	4	3	3	3	4	3	2	3	2	4	3	4	2	3	4	4	3	4	4	3	2	4	3	3	3	2
512	2	1	4	5	4	5	5	4	4	5	5	4	4	4	5	4	5	4	4	5	5	4	3	3	4	4	4	2	4	4	3	2	4	2	4	2	2	3	2	3	2	2	4	3	4	3	1	1	1
513	2	4	5	5	5	4	5	4	4	4	4	4	4	4	5	4	4	5	4	4	4	4	2	2	2	4	5	4	3	3	4	4	4	4	4	4	3	3	3	3	2	4	3	4	3	2	3	3	4
514	2	2	4	4	5	5	4	4	5	4	4	4	5	4	4	5	4	4	4	5	4	4	2	3	3	3	3	3	3	3	2	3	4	2	3	3	2	3	4	4	3	3	3	3	4	3	4	4	4
515	2	1	4	4	5	5	3	4	5	5	3	5	4	5	4	4	5	2	4	4	1	1	3	2	4	4	4	3	3	2	3	3	3	4	4	2	3	2	2	4	2	3	2	4	3	4	3	3	3
516	2	2	3	2	2	2	2	2	2	3	2	2	3	2	2	2	2	1	2	3	3	2	3	4	4	4	2	2	1	3	2	2	1	3	3	1	1	1	1	2	1	3	2	2	2	2	3	3	4
517	1	4	5	5	5	5	5	5	5	5	3	3	3	3	5	5	5	3	5	3	3	3	3	3	5	4	3	3	2	2	3	3	4	3	3	1	2	2	3	4	2	2	2	1	2	2	3	4	4
518	1	1	4	4	4	4	4	4	4	4	4	4	4	4	4	4	4	4	4	4	4	4	2	1	2	2	5	5	4	4	5	4	5	4	5	5	5	4	5	4	4	4	3	3	3	3	4	3	4
519	1	2	1	1	1	1	1	1	1	1	1	1	1	1	1	1	1	1	1	1	1	1	4	4	3	3	2	4	2	3	2	2	4	4	4	2	3	2	3	4	3	4	1	1	1	1	2	2	2
520	2	1	5	4	4	4	4	5	3	5	4	4	4	5	5	4	5	3	4	4	4	2	2	2	4	2	5	3	4	3	2	4	3	4	5	4	4	4	4	4	3	3	3	4	3	4	4	3	4
521	1	1	4	5	4	4	4	4	4	4	4	4	4	4	4	5	4	4	4	5	4	4	4	4	5	4	2	3	4	2	2	2	3	4	3	2	2	1	3	3	2	4	2	2	2	2	4	3	4
522	1	2	4	5	4	4	5	4	4	4	4	5	5	4	5	4	5	5	5	5	4	5	2	2	2	1	5	4	3	3	4	4	5	4	3	3	5	5	4	3	4	4	4	4	4	4	3	4	3
523	2	2	3	1	3	2	2	5	4	1	3	2	5	5	5	1	2	4	5	5	4	2	3	4	4	4	4	3	4	2	3	2	3	3	3	3	3	2	3	4	3	3	4	3	3	4	4	4	3
524	1	1	4	5	4	2	4	5	4	3	5	4	3	4	5	4	5	4	5	2	3	4	1	1	2	2	4	4	5	5	5	3	5	4	4	3	4	4	4	4	5	5	4	3	4	3	3	3	3
525	1	4	4	5	4	5	5	5	4	5	3	4	4	5	4	4	5	4	5	5	4	5	1	1	1	1	4	4	5	5	5	4	4	4	5	5	4	4	5	4	5	4	4	3	4	4	3	3	3
526	1	4	4	4	4	4	4	4	4	4	4	4	4	4	4	4	4	4	4	4	4	4	3	4	3	3	3	4	4	2	3	2	4	4	4	2	3	2	3	3	3	4	3	4	3	4	4	4	4
527	1	2	4	4	4	4	5	5	4	5	4	4	4	5	5	4	4	5	5	5	4	5	4	3	3	4	3	4	3	3	3	2	4	4	3	1	3	3	3	2	2	3	4	4	4	4	3	4	3
528	2	4	3	3	5	4	5	5	3	1	2	5	3	4	4	3	4	1	3	4	2	3	2	1	1	1	4	5	4	4	5	4	4	4	5	5	4	5	4	4	5	5	2	1	2	1	4	3	4
529	1	3	4	4	5	5	5	4	5	5	4	5	5	5	4	5	4	5	5	4	4	5	3	2	2	2	3	4	4	4	3	4	4	4	4	3	4	4	3	4	3	4	3	3	4	2	3	2	2
530	2	4	2	2	1	2	1	1	1	2	2	2	1	2	1	1	2	2	2	1	2	2	3	5	4	4	2	3	2	1	1	1	2	3	3	1	2	1	2	3	2	2	2	1	1	2	3	4	3
531	1	2	5	5	5	5	4	3	3	4	4	4	3	4	4	4	5	4	4	4	3	3	2	2	4	2	3	4	4	3	3	3	4	3	3	4	3	2	4	3	3	3	4	4	4	4	4	3	4
532	1	1	5	4	5	4	5	4	5	4	4	5	4	5	4	4	5	5	4	5	4	4	3	4	3	4	4	4	4	4	3	4	4	4	3	2	2	2	2	4	3	3	4	3	4	3	3	3	4
533	1	3	5	5	4	5	5	4	5	5	4	4	5	4	4	4	5	5	5	5	5	4	2	1	3	1	4	4	5	5	4	3	5	3	5	5	4	3	4	5	3	5	4	4	4	4	4	3	4
534	1	2	4	4	5	5	4	4	5	4	5	4	4	4	5	4	4	5	5	4	4	4	3	3	1	1	4	5	4	5	4	4	4	4	3	4	4	5	3	5	3	4	3	3	3	3	3	2	2
535	1	3	5	4	5	4	4	3	4	4	5	4	4	5	5	4	5	4	5	4	5	4	1	1	1	2	3	3	5	4	4	4	5	3	3	3	3	5	3	3	5	5	2	3	3	2	3	3	3
536	2	2	4	5	5	4	5	4	4	5	4	4	5	4	4	4	2	5	5	4	4	2	2	1	1	1	5	4	5	3	3	4	5	5	4	4	4	5	4	5	4	4	3	3	4	4	4	3	4
537	1	3	4	5	4	4	4	3	4	4	4	5	4	4	4	3	5	4	4	4	4	2	2	3	2	4	3	4	3	3	3	3	4	4	4	4	2	4	4	3	3	3	3	4	4	3	3	3	3
538	2	2	5	4	4	5	5	4	4	5	5	5	4	4	5	4	5	5	4	4	5	4	2	2	3	4	5	1	4	2	3	5	1	2	1	2	4	4	5	1	3	5	2	1	1	2	4	4	4
539	2	2	4	5	2	4	4	2	4	4	5	2	4	5	4	4	5	4	5	2	4	2	2	4	3	5	3	4	3	1	2	3	2	4	3	3	1	2	3	2	1	2	3	3	3	3	1	1	1
540	2	2	4	5	4	4	5	4	4	5	3	4	5	4	4	4	5	4	4	5	4	4	3	1	1	1	5	4	4	5	3	4	5	4	3	5	4	4	5	5	5	3	3	4	3	4	2	1	1
541	1	3	4	4	5	4	4	5	4	4	4	5	5	5	4	5	4	4	4	4	4	2	3	3	2	2	4	4	4	4	3	4	3	3	4	3	3	3	3	3	3	3	3	3	3	3	3	4	3
542	1	1	4	4	5	5	5	5	4	4	4	3	5	4	4	5	5	4	4	5	5	3	2	2	1	1	4	4	5	4	4	5	5	4	5	4	4	4	5	4	5	5	3	3	3	3	3	2	3
543	1	4	2	2	2	2	2	2	2	2	2	2	2	2	2	2	2	2	2	2	2	2	3	2	2	3	4	3	4	5	4	5	4	4	4	4	3	3	4	4	4	5	2	2	2	2	3	3	4
544	1	1	1	5	5	5	5	5	5	4	4	4	4	4	4	4	4	4	4	4	4	3	2	2	3	4	3	3	4	3	2	3	4	4	4	3	2	3	3	3	3	4	3	4	4	2	3	2	3
545	2	1	1	5	4	4	4	2	2	5	1	4	1	2	2	1	2	4	2	2	2	2	2	1	3	3	3	4	4	5	4	3	3	3	4	4	4	4	4	4	4	3	4	4	4	4	2	2	2
546	1	3	5	5	5	4	4	2	4	5	4	2	5	5	4	5	5	4	4	5	2	2	2	3	2	2	4	3	4	3	2	4	4	4	4	4	2	3	4	4	2	4	2	3	3	2	2	2	1
547	1	1	5	5	5	4	4	5	5	4	4	4	4	4	4	4	4	4	4	4	4	4	1	1	2	2	5	3	3	3	4	3	5	5	4	5	3	3	5	4	4	5	3	4	3	3	3	3	3
548	1	1	4	5	5	4	5	4	5	5	4	3	5	4	4	5	5	4	5	5	4	5	1	1	1	3	5	5	4	4	3	5	4	4	4	3	4	5	3	5	3	3	1	1	1	1	4	4	3
549	1	1	5	5	5	4	4	5	5	4	4	5	5	4	5	4	5	5	4	4	5	4	3	2	2	3	3	4	4	4	2	4	3	3	3	4	3	4	3	4	2	3	4	3	3	4	3	4	3
550	1	1	4	4	5	4	5	5	4	5	5	4	4	5	4	5	4	4	5	4	5	4	2	2	3	2	4	3	4	4	2	4	4	4	4	2	2	4	3	3	3	4	4	3	4	4	2	2	2
551	2	4	4	5	4	5	4	5	4	5	4	5	4	5	4	5	4	5	5	4	5	4	1	3	3	2	4	4	5	3	4	3	4	3	4	3	4	4	3	5	4	4	3	4	3	4	2	2	2
[truncated: 13 more columns]
